# Supplementary material for: Effects of Haptic Feedback Interventions in Post-Stroke Gait and Balance Disorders: A Systematic Review and Meta-Analysis
Source: J Pers Med. 2024 Sep 14;14(9):974. doi: 10.3390/jpm14090974 (PMC11433178; doi:10.3390/jpm14090974)
Supplement: Supplementary file 1 [file jpm-14-00974-s001.zip › Table S2.xlsx]

## Sheet: Hoja1
TITLE	YEAR	JOURNAL	VOLUME	ISSUE	PAGES	AUTHORS	DOI	NOTES
Effectiveness of Somatosensory Stimulation for the Lower Limb and Foot to Improve Balance and Gait after Stroke: A Systematic Review	2022	BRAIN SCIENCES	12	8		Aries, Alison M. and Downing, Poppy and Sim, Julius and Hunter, Susan M.	10.3390/brainsci12081102	NO EXPERIMENTAL DESIGN
Gait training after stroke: a pilot study combining a gravity-balanced orthosis, functional electrical stimulation, and visual feedback.	2008	Journal of neurologic physical therapy : JNPT	32	4	192-202	Krishnamoorthy, Vijaya and Hsu, Wei-Li and Kesar, Trisha M and Benoit, Daniel L and Banala, Sai K and Perumal, Ramu and Sangwan, Vivek and Binder-Macleod, Stuart A and Agrawal, Sunil K and Scholz, John P	10.1097/NPT.0b013e31818e8fc2	NO HAPTIC
Use of visual feedback in retraining balance following acute stroke	2000	PHYSICAL THERAPY	80	9	886-895	Walker, C and Brouwer, BJ and Culham, EG	10.1093/ptj/80.9.886	NO HAPTIC
The effects of visual information deprivation and feedback balance training on balance in patients with stroke	2024	NEUROREHABILITATION	54	3	435-448	Jeong, Taewoong and Chung, Yijung	10.3233/NRE-230358	NO HAPTIC
Biofeedback Systems for Gait Rehabilitation of Individuals with Lower-Limb Amputation: A Systematic Review	2020	SENSORS	20	6		Escamilla-Nunez, Rafael and Michelini, Alexandria and Andrysek, Jan	10.3390/s20061628	NO EXPERIMENTAL DESIGN
Training muscle activation patterns of the lower paretic extremity using directional exertion improves mobility in persons with hemiparesis: a pilot study.	2021	BMC biomedical engineering	3	1	12-12	Bourbonnais, Daniel and Pelletier, Rene and Azar, Joelle and Sille, Camille and Goyette, Michel	10.1186/s42490-021-00057-5	NO HAPTIC
Integrated Gait Triggered Mixed Reality and Neurophysiological Monitoring as a Framework for Next-Generation Ambulatory Stroke Rehabilitation	2021	IEEE TRANSACTIONS ON NEURAL SYSTEMS AND REHABILITATION ENGINEERING	29		2435-2444	Ko, Li-Wei and Stevenson, Cory and Chang, Wei-Chiao and Yu, Kuen-Han and Chi, Kai-Chiao and Chen, Yi-Jen and Chen, Chia-Hsin	10.1109/TNSRE.2021.3125946	NO HAPTIC
Treadmill training augmented with real-time visualisation feedback and function electrical stimulation for gait rehabilitation after stroke: a feasibility study.	2019	BMC biomedical engineering	1		20-20	Phongamwong, Chanwit and Rowe, Philip and Chase, Karen and Kerr, Andrew and Millar, Lindsay	10.1186/s42490-019-0020-1	NO HAPTIC
Feasibility of a One Degree-of-Freedom Linear Robot for Bed-Bound Stroke Rehabilitation	2021	JOURNAL OF MEDICAL DEVICES-TRANSACTIONS OF THE ASME	15	3		Berezny, Nicholas and Dowlatshahi, Dar and Ahmadi, Mojtaba	10.1115/1.4050454	NO STROKE
Verbal feedback enhances motor learning during post-stroke gait retraining	2021	TOPICS IN STROKE REHABILITATION	28	5	362-377	Rendos, Nicole K. and Zajac-Cox, Laura and Thomas, Rahul and Sato, Sumire and Eicholtz, Steven and Kesar, Trisha M.	10.1080/10749357.2020.1818480	NO HAPTIC
Electrically induced recovery of gait components for older patients with chronic stroke	2000	AMERICAN JOURNAL OF PHYSICAL MEDICINE & REHABILITATION	79	4	349-360	Daly, JJ and Ruff, RL	10.1097/00002060-200007000-00006	NO HAPTIC
User perspectives on the design and setup of lower limb mirror therapy equipment after stroke: a technical report	2021	PHYSIOTHERAPY	113		44-50	Bajuaifer, Sarah and Grey, Michael J. and Hancock, Nicola and Pomeroy, Valerie M.	10.1016/j.physio.2021.05.001	NO HAPTIC
Effect of activity-based mirror therapy on lower limb motor-recovery and gait in stroke: A randomised controlled trial	2019	NEUROPSYCHOLOGICAL REHABILITATION	29	8	1193-1210	Arya, Kamal Narayan and Pandian, Shanta and Kumar, Vikas	10.1080/09602011.2017.1377087	NO HAPTIC
Effect of robotic-assisted ankle training on gait in stroke participants: A case series study	2022	PHYSIOTHERAPY THEORY AND PRACTICE	38	13	2973-2982	Varas-Diaz, Gonzalo and Cordo, Paul and Dusane, Shamali and Bhatt, Tanvi	10.1080/09593985.2021.1964658	NO HAPTIC
The Application of Biological Feedback in the Rehabilitation of Patients after Ischemic Stroke	2022	SENSORS	22	5		Mandziuk, Marzena and Krawczyk-Suszek, Marlena and Maciejewski, Ryszard and Bednarski, Jerzy and Kotyra, Andrzej and Cyganik, Weronika	10.3390/s22051769	NO HAPTIC
Vibrotactile-Based Rehabilitation on Balance and Gait in Patients with Neurological Diseases: A Systematic Review and Metanalysis	2021	BRAIN SCIENCES	11	4		De Angelis, Sara and Princi, Alessandro Antonio and Dal Farra, Fulvio and Morone, Giovanni and Caltagirone, Carlo and Tramontano, Marco	10.3390/brainsci11040518	NO EXPERIMENTAL DESIGN
Identifying priorities for balance interventions through a participatory co-design approach with end-users	2023	BMC NEUROLOGY	23	1		Benn, Natasha L. and Jervis-Rademeyer, Hope and Benson, Kayla and Chan, Katherine and Lee, Jae W. and Inness, Elizabeth L. and Wolfe, Dalton L. and Alizadeh-Meghrazi, Milad and Masani, Kei and Musselman, Kristin E.	10.1186/s12883-023-03312-5	NO EXPERIMENTAL DESIGN
Non-invasive, Brain-controlled Functional Electrical Stimulation for Locomotion Rehabilitation in Individuals with Paraplegia	2019	SCIENTIFIC REPORTS	9			Selfslagh, Aurelie and Shokur, Solaiman and Campos, Debora S. F. and Donati, Ana R. C. and Almeida, Sabrina and Yamauti, Seidi Y. and Coelho, Daniel B. and Bouri, Mohamed and Nicolelis, Miguel A. L.	10.1038/s41598-019-43041-9	NO HAPTIC
Active Human-Following Control of an Exoskeleton Robot With Body Weight Support	2023	IEEE TRANSACTIONS ON CYBERNETICS	53	11	7367-7379	Li, Guoxin and Li, Zhijun and Su, Chun-Yi and Xu, Tian	10.1109/TCYB.2023.3253181	NO EXPERIMENTAL DESIGN
Walking aids for stroke patients	1999					Williams, John Robert Z2 -		NO EXPERIMENTAL DESIGN
Real-Time Avatar-Based Feedback to Enhance the Symmetry of Spatiotemporal Parameters After Stroke: Instantaneous Effects of Different Avatar Views	2020	IEEE TRANSACTIONS ON NEURAL SYSTEMS AND REHABILITATION ENGINEERING	28	4	878-887	Liu, Le Yu and Sangani, Samir and Patterson, Kara K. and Fung, Joyce and Lamontagne, Anouk	10.1109/TNSRE.2020.2979830	NO HAPTIC
Design of the Lower Limb Rehabilitation Training System Based on Virtual Reality	2021	2021 IEEE INTERNATIONAL CONFERENCE ON MECHATRONICS AND AUTOMATION (IEEE ICMA 2021)			1304-1309	Guo, Jian and Zhao, Kai and Guo, Shuxiang and IEEE	10.1109/ICMA52036.2021.9512760	NO EXPERIMENTAL DESIGN
Does Sensory Retraining Improve Sensation and Sensorimotor Function Following Stroke: A Systematic Review and Meta-Analysis	2019	FRONTIERS IN NEUROSCIENCE	13			Serrada, Ines and Hordacre, Brenton and Hillier, Susan L.	10.3389/fnins.2019.00402	NO EXPERIMENTAL DESIGN
Applicability of Mobile Based Electromyography Visual Biofeedback Training to Improvement of Muscle Activity and Joint Range of Motions of Stroke Patients: A Pilot Study	2023	PHYSIKALISCHE MEDIZIN REHABILITATIONSMEDIZIN KURORTMEDIZIN	33	2	100-106	Kim, Won-deuk and Park, DongChun and Yang-Jin, Lee and Son, Il-Hyun and Jung, Jung-hee and Shin, DooChul	10.1055/a-1841-6739	NO HAPTIC
Gait Characteristics Following Stroke: A Prospective Crossover Study to Compare Ankle-Foot Orthosis with Functional Electrical Stimulation	2022	NEUROLOGY INDIA	70	5	1830-1835	Sannyasi, Gourav and Ojha, Rajdeep and Prakash, Navin B. and Isaac, Joyce and Maheswari, V and Mahasampath, G. S. and Tharion, George	10.4103/0028-3886.359240	NO HAPTIC
A Robotics Platform Integrated with Functional Electrical Stimulation for Gait Rehabilitation	2019					Reyes, Francisco Anaya Z2 -		NO HAPTIC
Feasibility of early functional rehabilitation in acute stroke survivors using the Balance-Bed-a technology that emulates microgravity	2015	FRONTIERS IN SYSTEMS NEUROSCIENCE	9			Oddsson, Lars I. E. and Finkelstein, Marsha J. and Meissner, Sarah	10.3389/fnsys.2015.00083	NO HAPTIC
Robotic Assist-As-Needed as an Alternative to Therapist-Assisted Gait Rehabilitation.	2016	International journal of physical medicine & rehabilitation	4	5		Srivastava, Shraddha and Kao, Pei Chun and Reisman, Darcy S and Scholz, John P and Agrawal, Sunil K and Higginson, Jill S	10.4172/2329-9096.1000370	NO HAPTIC
Development of the RT-GAIT, a Real-Time Feedback Device to Improve Gait of Individuals with Stroke	2015	2015 37TH ANNUAL INTERNATIONAL CONFERENCE OF THE IEEE ENGINEERING IN MEDICINE AND BIOLOGY SOCIETY (EMBC)			5724-5727	Hegde, Nagaraj and Fulk, George D. and Sazonov, Edward S. and IEEE		MORE THAN ONE FEEDBACK AT THE SAME TIME
Efficacy of interventions aimed at improving physical activity in individuals with stroke: a systematic review	2020	DISABILITY AND REHABILITATION	42	7	902-917	Aguiar, Larissa Tavares and Nadeau, Sylvie and Martins, Julia Caetano and Teixeira-Salmela, Luci Fuscaldi and Britto, Raquel Rodrigues and Faria, Christina Danielli Coelho de Morais	10.1080/09638288.2018.1511755	NO EXPERIMENTAL DESIGN
GAIT ANALYSIS IN STROKE PATIENTS TO ASSESS TREATMENTS OF FOOT-DROP	1976	ARCHIVES OF PHYSICAL MEDICINE AND REHABILITATION	57	7	305-310	TAKEBE, K and BASMAJIAN, JV		NO HAPTIC
Autocorrelation Analysis of Lower Limb EMG Signals for the Initial Evaluation of Hemiparetic Gaits	2016	2016 6TH IEEE INTERNATIONAL CONFERENCE ON BIOMEDICAL ROBOTICS AND BIOMECHATRONICS (BIOROB)			974-977	Wang, Ping and IEEE		NO HAPTIC,NO EXPERIMENTAL DESIGN
Neurorehabilitation for an individual with bilateral thalamic stroke and preexisting visual impairment presenting with impaired use of sensory cues: a case report	2021	PHYSIOTHERAPY THEORY AND PRACTICE	37	10	1139-1145	Kelly, Christina and Meyer, Jen and Hanks, Valery and Barefield, Christy	10.1080/09593985.2019.1683920	ONE THAN MORE FEEDBACK AT THE SAME TIME
Sensory Augmentation for Balance Rehabilitation Using Skin Stretch Feedback	2019					Pan, Yi-Tsen Z2 -		NO EXPERIMENTAL DESIGN
A Combination of Inertial Sensors and Vibrotactile Feedback for Balance Improvements in Therapeutic Applications	2009	2009 CONFERENCE ON INNOVATIVE TECHNOLOGIES IN INTELLIGENT SYSTEMS AND INDUSTRIAL APPLICATIONS			5-10	Alahakone, A. U. and Senanayake, S. M. N. A. and IEEE	10.1109/CITISIA.2009.5224252	NO STROKE
An EEG-driven Lower Limb Rehabilitation Training System for Active and Passive Co-stimulation	2015	2015 37TH ANNUAL INTERNATIONAL CONFERENCE OF THE IEEE ENGINEERING IN MEDICINE AND BIOLOGY SOCIETY (EMBC)			4582-4585	Zhang, Xin and Xu, Guanghua and Xie, Jun and Li, Min and Pei, Wei and Zhang, Jinhua and IEEE		NO EXPERIMENTAL DESIGN
Tactile stimuli affect long-range correlations of stride interval and stride length differently during walking	2017	EXPERIMENTAL BRAIN RESEARCH	235	4	1185-1193	Chien, Jung Hung and Ambati, V. N. Pradeep and Huang, Chun-Kai and Mukherjee, Mukul	10.1007/s00221-017-4881-z	NO STROKE
Rehabilitation of Balance-Impaired Stroke Patients Through Audio-Visual Biofeedback	2015	UNIVERSAL ACCESS IN HUMAN-COMPUTER INTERACTION: ACCESS TO LEARNING, HEALTH AND WELL-BEING, UAHCI 2015, PT III	9177		300-311	Gheorghe, Cristina and Nissen, Thomas and Christensen, Daniel and Epure, Paula and Brooks, Anthony and Brooks, Eva Petersson	10.1007/978-3-319-20684-4_29	NO HAPTIC
Improved postural control in response to a 4-week balance training with partially unloaded bodyweight	2014	GAIT & POSTURE	40	2	291-296	Freyler, K. and Weltin, E. and Gollhofer, A. and Ritzmann, R.	10.1016/j.gaitpost.2014.04.186	NO HAPTIC
Virtual reality training improves balance function	2014	NEURAL REGENERATION RESEARCH	9	17	1628-1634	Mao, Yurong and Chen, Peiming and Li, Le and Huang, Dongfeng	10.4103/1673-5374.141795	NO EXPERIMENTAL DESIGN
Recovery of motor function after stroke: A polymyography-based analysis	2011	JOURNAL OF NEUROSCIENCE METHODS	194	2	321-328	Kojovic, Jovana and Miljkovic, Nadica and Jankovic, Milica M. and Popovic, Dejan B.	10.1016/j.jneumeth.2010.10.006	NO EXPERIMENTAL DESIGN
Therapeutic effects of brain-computer interface-controlled functional electrical stimulation training on balance and gait performance for stroke A pilot randomized controlled trial	2020	MEDICINE	99	51		Chung, Eunjung and Lee, Byoung-Hee and Hwang, Sujin	10.1097/MD.0000000000022612	NO HAPTIC
Effect of BCI-Controlled Pedaling Training System With Multiple Modalities of Feedback on Motor and Cognitive Function Rehabilitation of Early Subacute Stroke Patients	2021	IEEE TRANSACTIONS ON NEURAL SYSTEMS AND REHABILITATION ENGINEERING	29		2569-2577	Yuan, Ziwen and Peng, Yu and Wang, Lisha and Song, Siming and Chen, Shi and Yang, Liu and Liu, Huanhuan and Wang, Haochong and Shi, Gaige and Han, Chengcheng and Cammon, Jared A. and Zhang, Yingchun and Qiao, Jin and Wang, Gang	10.1109/TNSRE.2021.3132944	MORE THAN ONE FEEDBACK AT THE SAME TIME
Stimulation-Augmented Exercise and Neuromotor Therapy	2005					HARTMAN, ERIC C		NO EXPERIMENTAL DESIGN
Intelligent Medical Rehabilitation Training Instrument Based on Movement Coordination	2020	IEEE ACCESS	8		73373-73387	Su, Yanfeng and Su, Liang	10.1109/ACCESS.2020.2986800	NO EXPERIMENTAL DESIGN
Error Based Learning for Restoring Gait Symmetry Post-Stroke	2012					LEWEK, MICHAEL D		NO EXPERIMENTAL DESIGN
Virtual Reality for Sensorimotor Rehabilitation Post-Stroke: The Promise and Current State of the Field.	2013	Current physical medicine and rehabilitation reports	1	1	9-20	Fluet, Gerard G and Deutsch, Judith E		NO EXPERIMENTAL DESIGN
Effect of biofeedback cycling training on functional recovery and walking ability of lower extremity in patients with stroke	2014	KAOHSIUNG JOURNAL OF MEDICAL SCIENCES	30	1	35-42	Yang, Huei-Ching and Lee, Chia-Ling and Lin, Roxane and Hsu, Miao-Ju and Chen, Chia-Hsin and Lin, Jau-Hong and Lo, Sing Kai	10.1016/j.kjms.2013.07.006	NO HAPTIC
Biomechanical Task-Based Gait Analysis Suggests ReWalk Gait Resembles Crutch Gait	2022	APPLIED SCIENCES-BASEL	12	24		Kim, Jaewook and Kim, Yekwang and Kim, Seung-Jong	10.3390/app122412574	NO STROKE
Immediate effectiveness of single-session therapeutic interventions in pusher behaviour	2013	GAIT & POSTURE	37	2	246-250	Krewer, Carmen and Riess, Katrin and Bergmann, Jeannine and Mueller, Freidemann and Jahn, Klaus and Koenig, Eberhard	10.1016/j.gaitpost.2012.07.014	NO HAPTIC
Robot-assisted vs. sensory integration training in treating gait and balance dysfunctions in patients with multiple sclerosis: a randomized controlled trial	2014	FRONTIERS IN HUMAN NEUROSCIENCE	8			Gandolfi, Marialuisa and Geroin, Christian and Picelli, Alessandro and Munari, Daniele and Waldner, Andreas and Tamburin, Stefano and Marchioretto, Fabio and Smania, Nicola	10.3389/fnhum.2014.00318	NO STROKE
Use of the Wii Fit system for the treatment of balance problems in the elderly: A feasibility study	2009	2009 VIRTUAL REHABILITATION INTERNATIONAL CONFERENCE			111-+	Sugarman, Heidi and Weisel-Eichler, Aviva and Burstin, Arie and Brown, Riki and IEEE	10.1109/ICVR.2009.5174215	NO HAPTIC
Robotic Exoskeletons, FES, and Biomechanics: Treating Movement Disorders	1999					BINDER-MACLEOD, STUART A.		NO EXPERIMENTAL DESIGN
Development of Haptic Bracelets Based Arm Swing Feedback System for Stroke Survivors	2020	2020 20TH INTERNATIONAL CONFERENCE ON CONTROL, AUTOMATION AND SYSTEMS (ICCAS)			1022-1025	Lee, Hosu and Eizad, Amre and Lee, Geonhyup and Kim, Yeongmi and Yoon, Jungwon and IEEE	10.23919/iccas50221.2020.9268318	NO EXPERIMENTAL DESIGN
EVALUATING A NOVEL INTERVENTION TO REDUCE INSTABILITY IN PATIENTS WITH STROKE	2010					SLABODA, JILL		NO EXPERIMENTAL DESIGN
Walking device e.g. walker for improving gait performance of human and non-human patient with neurodegenerative disease such as Guillain-Bane syndrome has laser source affixed to walking device to adjustably project beam onto treadmill	2008					GRILL S		NO STROKE
Leg Muscle Activation Evoked by Floor Stiffness Perturbations: A Novel Approach to Robot-assisted Gait Rehabilitation	2015	2015 IEEE INTERNATIONAL CONFERENCE ON ROBOTICS AND AUTOMATION (ICRA)			6463-6468	Skidmore, Jeffrey and Artemiadis, Panagiotis and IEEE		NO EXPERIMENTAL DESIGN
Development and pilot clinical evaluation of a haptic-based perception-empathy biofeedback device for gait rehabilitation	2016	2016 38TH ANNUAL INTERNATIONAL CONFERENCE OF THE IEEE ENGINEERING IN MEDICINE AND BIOLOGY SOCIETY (EMBC)			6158-6161	Saichi, Kenta and Yasuda, Kazuhiro and Kitaji, Yu and Kaibuki, Naomi and Iwata, Hiroyasu		CONFERENCE PAPER
A Low-Cost Lower-Limb Brain-Machine Interface Triggered by Pedaling Motor Imagery for Post-Stroke Patients Rehabilitation	2020	IEEE TRANSACTIONS ON NEURAL SYSTEMS AND REHABILITATION ENGINEERING	28	4	988-996	Romero-Laiseca, Maria Alejandra and Delisle-Rodriguez, Denis and Cardoso, Vivianne and Gurve, Dharmendra and Loterio, Flavia and Nascimento, Jorge Henrique Posses and Krishnan, Sridhar and Frizera-Neto, Anselmo and Bastos-Filho, Teodiano	10.1109/TNSRE.2020.2974056	NO HAPTIC
Effects of practicing tandem gait with and without vibrotactile biofeedback in subjects with unilateral vestibular loss	2007	JOURNAL OF VESTIBULAR RESEARCH-EQUILIBRIUM & ORIENTATION	17	4	195-204	Dozza, Marco and Wall, Conrad, III and Peterka, Robert J. and Chiari, Lorenzo and Horak, Fay B.		NO STROKE
Automatic synchronization of functional electrical stimulation and robotic assisted treadmill training	2008	IEEE TRANSACTIONS ON NEURAL SYSTEMS AND REHABILITATION ENGINEERING	16	3	310-313	Dohring, Mark E. and Daly, Janis J.	10.1109/TNSRE.2008.920081	NO HAPTIC
A novel method for automatic treadmill speed adaptation	2007	IEEE TRANSACTIONS ON NEURAL SYSTEMS AND REHABILITATION ENGINEERING	15	3	401-409	von Zitzewitz, Joachim and Bernhardt, Michael and Riener, Robert	10.1109/TNSRE.2007.903926	NO HAPTIC
Unilateral Floor Stiffness Perturbations Systematically Evoke Contralateral Leg Muscle Responses: A New Approach to Robot-Assisted Gait Therapy	2016	IEEE TRANSACTIONS ON NEURAL SYSTEMS AND REHABILITATION ENGINEERING	24	4	467-474	Skidmore, Jeffrey and Artemiadis, Panagiotis	10.1109/TNSRE.2015.2421822	NO STROKE
Active robotic training improves locomotor function in a stroke survivor	2012	JOURNAL OF NEUROENGINEERING AND REHABILITATION	9			Krishnan, Chandramouli and Ranganathan, Rajiv and Kantak, Shailesh S. and Dhaher, Yasin Y. and Rymer, William Z.	10.1186/1743-0003-9-57	NO HAPTIC
DEVELOPMENT OF SENSORY AUGMENTATION METHODS TO IMPROVE POST-STROKE GAIT STABILITY	2019					DEAN, JESSE C.		NO EXPERIMENTAL DESIGN
The Application of Cycling and Cycling Combined with Feedback in the Rehabilitation of Stroke Patients: A Review	2015	JOURNAL OF STROKE & CEREBROVASCULAR DISEASES	24	2	253-273	Barbosa, David and Santos, Cristina P. and Martins, Maria	10.1016/j.jstrokecerebrovasdis.2014.09.006	NO EXPERIMENTAL DESIGN
Contralaterally Controlled NMES in Chronic Ankle Dorsiflexor Paresis after Stroke	2009					KNUTSON, JAYME S.		NO HAPTIC
Brain-Computer interface (BCI) triggered functional electrical stimulation (FES) and avatar for motor rehabilitation of the lower limbs of chronic stroke patients, a group study.	2020	EUROPEAN JOURNAL OF NEUROLOGY	27		397-397	Fernandes, F. and Guger, C.		NO HAPTIC
Design of a complex virtual reality simulation to train finger motion for persons with hemiparesis: a proof of concept study	2009	JOURNAL OF NEUROENGINEERING AND REHABILITATION	6			Adamovich, Sergei V. and Fluet, Gerard G. and Mathai, Abraham and Qiu, Qinyin and Lewis, Jeffrey and Merians, Alma S.	10.1186/1743-0003-6-28	NO OUTCOMES, NO EXPERIMENTAL DESIGN
The effect of frequent sensory substitution training on short- and long term bala	2012					SIENKO, KATHLEEN H.		NO EXPERIMENTAL DESIGN
Design of a compliantly actuated exo-skeleton for an impedance controlled gait trainer robot.	2006	Conference proceedings : ... Annual International Conference of the IEEE Engineering in Medicine and Biology Society. IEEE Engineering in Medicine and Biology Society. Annual Conference	2006		189-93	van der Kooij, Herman and Veneman, Jan and Ekkelenkamp, Ralf		NO EXPERIMENTAL DESIGN
Development and Validation of a Closed-Loop Functional Electrical Stimulation-Based Controller for Gait Rehabilitation Using a Finite State Machine Model	2022	IEEE TRANSACTIONS ON NEURAL SYSTEMS AND REHABILITATION ENGINEERING	30		1642-1651	Hayami, Naoki and Williams, Heather E. and Shibagaki, Koshi and Vette, Albert H. and Suzuki, Yasuyuki and Nakazawa, Kimitaka and Nomura, Taishin and Milosevic, Matija	10.1109/TNSRE.2022.3183571	NO EXPERIMENTAL DESIGN
Self-modulation of rectus femoris reflex excitability in humans	2023	SCIENTIFIC REPORTS	13	1		Kim, Kyoungsoon and Akbas, Tunc and Lee, Robert and Manella, Kathleen and Sulzer, James	10.1038/s41598-023-34709-4	NO HAPTIC
Use of FES with Vibrotactile Feedback for Motor Learning	2016	2016 INTERNATIONAL CONFERENCE ON INTERNET OF THINGS AND APPLICATIONS (IOTA)			148-151	Jha, Abhishek and Sen, Mrinal and IEEE		NO EXPERIMENTAL DESIGN
SCH: Model-informed patient-specific rehabilitation using robotics and neuromuscular modeling	2022					ARTEMIADIS, PANAGIOTIS		NO HAPTIC
Multisensory augmentation to improve the standing balance of people with chronic stroke	2023					DEAN, JESSE C.		NO EXPERIMENTAL DESIGN
Evaluation of TENS Based Biofeedback and Warning for Improvement of Seated Balance on a Trunk Rehabilitation Robot	2022	IEEE ROBOTICS AND AUTOMATION LETTERS	7	4	10818-10825	Eizad, Amre and Lee, Hosu and Lee, Junyeong and Yoon, Jungwon	10.1109/LRA.2022.3191269	NO STROKE
Wearable Virtual Reality Tool for Balance Training: The Design and Validation on Healthy	2023	ROBOTICS IN NATURAL SETTINGS, CLAWAR 2022	530		525-536	Rito, Diana and Pinheiro, Cristiana and Figueiredo, Joana and Santos, Cristina P.	10.1007/978-3-031-15226-9_48	NO STROKE
Quantified self and human movement: A review on the clinical impact of wearable sensing and feedback for gait analysis and intervention	2014	GAIT & POSTURE	40	1	11-19	Shull, Pete B. and Jirattigalachote, Wisit and Hunt, Michael A. and Cutkosky, Mark R. and Delp, Scott L.	10.1016/j.gaitpost.2014.03.189	NO EXPERIMENTAL DESIGN
An instrumented wobble board for assessing and training dynamic sitting balance	2017	2017 IEEE INTERNATIONAL CONFERENCE ON SYSTEMS, MAN, AND CYBERNETICS (SMC)			2249-2254	Williams, Andrew D. and Kumawat, Animesh and Agarwal, Kshitij and Boser, Quinn A. and Rouhani, Hossein and Vette, Albert H. and IEEE		NO EXPERIMENTAL DESIGN
Development of CR2-Haptic: A compact and portable rehabilitation robot for wrist and forearm training	2014	2014 IEEE CONFERENCE ON BIOMEDICAL ENGINEERING AND SCIENCES (IECBES)			424-429	Khor, K. X. and Chin, P. J. H. and Hisyam, A. R. and Yeong, C. F. and Narayanan, A. L. T. and Su, E. L. M. and IEEE		NO OUTCOMES
Novel Soft Haptic Biofeedback-Pilot Study on Postural Balance and Proprioception	2022	SENSORS	22	10		Aydin, Mert and Mutlu, Rahim and Singh, Dilpreet and Sariyildiz, Emre and Coman, Robyn and Mayland, Elizabeth and Shemmell, Jonathan and Lee, Winson	10.3390/s22103779	NO STROKE
Neuro-Mechanics of Recumbent Leg Cycling in Post-Acute Stroke Patients	2016	ANNALS OF BIOMEDICAL ENGINEERING	44	11	3238-3251	Ambrosini, Emilia and De Marchis, Cristiano and Pedrocchi, Alessandra and Ferrigno, Giancarlo and Monticone, Marco and Schmid, Maurizio and D'Alessio, Tommaso and Conforto, Silvia and Ferrante, Simona	10.1007/s10439-016-1660-0	NO HAPTIC
Stepping over virtual obstacles with an actuated gait orthosis	2007	IEEE VIRTUAL REALITY 2007, PROCEEDINGS			275-+	Wellner, Mathias and von Zitzewitz, Joachim		NO STROKE
Technology-Based Feedback and Its Efficacy in Improving Gait Parameters in Patients with Abnormal Gait: A Systematic Review	2018	SENSORS	18	1		Chamorro-Moriana, Gema and Jose Moreno, Antonio and Luis Sevillano, Jose	10.3390/s18010142	NO EXPERIMENTAL DESIGN
A Multiposture Locomotor Training Device with Force-Field Control	2014	ADVANCES IN MECHANICAL ENGINEERING				Sui, Jianfeng and Liu, Yali and Yang, Runze and Ji, Linhong	10.1155/2014/173518	NO EXPERIMENTAL DESIGN
Feasibility of using a depth camera or pressure mat for visual feedback balance training with functional electrical stimulation	2024	BIOMEDICAL ENGINEERING ONLINE	23	1		Lim, Derrick and Pei, William and Lee, Jae W. and Musselman, Kristin E. and Masani, Kei	10.1186/s12938-023-01191-y	NO HAPTIC
Amplifier design for EMG recording from stimulation electrodes during functional electrical stimulation leg cycling ergometry	2011	BIOMEDIZINISCHE TECHNIK	56	1	23-33	Shalaby, Raafat and Schauer, Thomas and Liedecke, Wolfgang and Raisch, Joerg	10.1515/BMT.2010.055	NO HAPTIC
The effectiveness of proprioceptive training for improving motor function: a systematic review	2015	FRONTIERS IN HUMAN NEUROSCIENCE	8			Aman, Joshua E. and Elangovan, Naveen and Yeh, I-Ling and Konczak, Juergen	10.3389/fnhum.2014.01075	NO EXPERIMENTAL DESIGN
Harnessing Multimodal Sensory Feedback: An Exploration of Rhythmic Asymmetric Cues in Gait Rehabilitation	2023					Bartlett, Scott J. Z2 -		NO HAPTIC
Learning in a virtual environment using haptic systems for movement re-education: can this medium be used for remodeling other behaviors and actions?	2011	Journal of diabetes science and technology	5	2	301-8	Merians, Alma S and Fluet, Gerard G and Qiu, Qinyin and Lafond, Ian and Adamovich, Sergei V		NO EXPERIMENTAL DESIGN
Physical Therapy in Patients After Subarachnoid Haemorrhage. Clinical and Social Study	2021	ACTA BALNEOLOGICA	63	1	5-14	Kulinski, Wlodzislaw and Szymczyk, Katarzyna	10.36740/ABAL202101101	NO HAPTIC
A software module for cardiovascular rehabilitation in robotics-assisted treadmill exercise	2014	BIOMEDICAL SIGNAL PROCESSING AND CONTROL	10		296-307	Schindelholz, M. and Stoller, O. and Hunt, K. J.	10.1016/j.bspc.2012.12.006	NO HAPTIC
ELECTROMYOGRAPHIC VERSUS RHYTHMIC POSITIONAL BIOFEEDBACK IN COMPUTERIZED GAIT RETRAINING WITH STROKE PATIENTS	1990	ARCHIVES OF PHYSICAL MEDICINE AND REHABILITATION	71	9	649-654	MANDEL, AR and NYMARK, JR and BALMER, SJ and GRINNELL, DM and ORIAIN, MD		NO HAPTIC
Wearable Biofeedback Improves Human-Robot Compliance during Ankle-Foot Exoskeleton-Assisted Gait Training: A Pre-Post Controlled Study in Healthy Participants	2020	SENSORS	20	20		Pinheiro, Cristiana and Figueiredo, Joana and Magalhaes, Nuno and Santos, Cristina P.	10.3390/s20205876	NO STROKE
Preliminary Results of a Brain-Computer Interface System based on Functional Electrical Stimulation and Avatar Feedback for Lower Extremity Rehabilitation of Chronic Stroke Patients	2020	2020 IEEE INTERNATIONAL CONFERENCE ON SYSTEMS, MAN, AND CYBERNETICS (SMC)			7-11	Murovec, Nensi and Sebastian-Romagosa, Marc and Dangl, Sara and Cho, Woosang and Ortner, Rupert and Guger, Christoph and IEEE	10.1109/smc42975.2020.9283200	NO HAPTIC
FitMi PD: an affordable home therapy device for individuals with Parkinson's disease	2021					RUSSELL, IAN MILES		NO STROKE
A hybrid orthosis combining functional electrical stimulation and soft robotics for improved assistance of drop-foot	2023	MEDICAL ENGINEERING & PHYSICS	115			Hodgins, Lucy and Freeman, Chris T.	10.1016/j.medengphy.2023.103979	NO EXPERIMENTAL DESIGN
TEM: therapeutic exercise machine for recovering walking functions of stroke patients	1999	INDUSTRIAL ROBOT	26	6	446-450	Sakaki, T	10.1108/01439919910296665	NO HAPTIC
The importance of visuo-motor coordination in upper limb rehabilitation after ischemic stroke by robotic therapy	2019	BALNEO RESEARCH JOURNAL	10	2	82-89	Bulboaca, Angelo and Stanescu, Ioana and Dogaru, Gabriela and Boarescu, Paul-Mihai and Bulboaca, Adriana Elena	10.12680/balneo.2019.244	NO HAPTIC
EMG AND GAIT ANALYSIS OF STANDARD, BIOFEEDBACK, AND FUNCTIONAL ELECTRICAL STIMULATION METHODS OF TREATMENT FOR HEMIPLEGIC PATIENTS	1983					COZEAN, COLETTE RUTH DAY Z2 -		NO EXPERIMENTAL DESIGN
Impact of virtual-reality feedback on human balance training when using a haptic support surface in rehabilitation medicine	2014	ELEKTROTEHNISKI VESTNIK-ELECTROCHEMICAL REVIEW	81	1	15-19	Krpic, Andrej and Savanovic, Arso and Cikajlo, Imre		NO STROKE
Haptic Error Modulation Outperforms Visual Error Amplification When Learning a Modified Gait Pattern	2019	FRONTIERS IN NEUROSCIENCE	13			Marchal-Crespo, Laura and Tsangaridis, Panagiotis and Obwegeser, David and Maggioni, Serena and Riener, Robert	10.3389/fnins.2019.00061	NO STROKE
What are the relevant categories, modalities, and outcome measures for assessing lower limb somatosensory function in children with upper motor neuron lesions? A Delphi study	2023	DISABILITY AND REHABILITATION	45	16	2620-2629	Marsico, Petra and Mercer, Tom H. and van Hedel, Hubertus J. A. and van der Linden, Marietta L.	10.1080/09638288.2022.2102257	NO EXPERIMENTAL DESIGN
The effect of electromyographic feedback functional electrical stimulation on the plantar pressure in stroke patients with foot drop	2024	FRONTIERS IN NEUROSCIENCE	18			Li, Xiaoting and Li, Hanting and Liu, Yu and Liang, Weidi and Zhang, Lixin and Zhou, Fenghua and Zhang, Zhiqiang and Yuan, Xiangnan	10.3389/fnins.2024.1377702	NO HAPTIC
Path Control: A Method for Patient-Cooperative Robot-Aided Gait Rehabilitation	2010	IEEE TRANSACTIONS ON NEURAL SYSTEMS AND REHABILITATION ENGINEERING	18	1	38-48	Duschau-Wicke, Alexander and von Zitzewitz, Joachim and Caprez, Andrea and Luenenburger, Lars and Riener, Robert	10.1109/TNSRE.2009.2033061	NO HAPTIC,NO STROKE
Building Better Exoskeletons: Understanding How Design Affects Robot Assisted Gait Training	2016					Stegall, Paul Z2 -		NO STROKE
A Technological Review of the instrumented Footwear for Rehabilitation with a Focus on Parkinson's Disease Patients	2016	FRONTIERS IN NEUROLOGY	7			Maculewicz, Justyna and Kofoed, Lise Busk and Serafin, Stefania	10.3389/fneur.2016.00001	NO STROKE
Cross-Modal Effect of Presenting Visual and Force Feedback That Create the Illusion of Stair-Climbing	2021	APPLIED SCIENCES-BASEL	11	7		Okumura, Takumi and Kurita, Yuichi	10.3390/app11072987	NO STROKE
Development of a Multimodal Biofeedback System for Balance Training	2015	2015 IEEE/ASME INTERNATIONAL CONFERENCE ON ADVANCED INTELLIGENT MECHATRONICS (AIM)			658-663	Afzal, Muhammad Raheel and Oh, Min-Kyun and Yoon, Jungwon and IEEE		NO STROKE
Upper extremity rehabilitation of stroke: Facilitation of corticospinal excitability using virtual mirror paradigm	2012	JOURNAL OF NEUROENGINEERING AND REHABILITATION	9			Kang, Youn Joo and Park, Hae Kyung and Kim, Hyun Jung and Lim, Taeo and Ku, Jeonghun and Cho, Sangwoo and Kim, Sun I. and Park, Eun Sook	10.1186/1743-0003-9-71	NO OUTCOMES
Variable Damping Force Tunnel for Gait Training Using ALEX III	2017	IEEE ROBOTICS AND AUTOMATION LETTERS	2	3	1495-1501	Stegall, Paul and Zanotto, Damiano and Agrawal, Sunil K.	10.1109/LRA.2017.2671374	NO STROKE
The efficiency of mirror therapy on drop foot in Multiple Sclerosis Patients	2021	ACTA NEUROLOGICA SCANDINAVICA	143	5	545-553	Tekeoglu Tosun, Anil and Ipek, Yeldan and Razak Ozdincler, Arzu and Saip, Sabahattin	10.1111/ane.13385	NO STROKE
Response of prolonged flaccid paralysis to FNS rehabilitation techniques	2000	DISABILITY AND REHABILITATION	22	12	565-573	Daly, JJ and Ruff, RL and Osman, S and Hull, JJ	10.1080/096382800416814	NO HAPTIC
Does feedback based on FES-evoked nociceptive withdrawal reflex condition event-related desynchronization? An exploratory study with brain-computer interfaces	2021	BIOMEDICAL PHYSICS & ENGINEERING EXPRESS	7	6		Tabernig, Carolina B. and Carrere, L. Carolina and Manresa, Jose Biurrun and Spaich, Erika G.	10.1088/2057-1976/ac2077	NO STROKE, NO EXPERIMENTAL DESIGN
Home biofeedback (VibroGait) for people with impaired somatosensation	2020					EL-GOHARY, MAHMOUD ; Martina Mancini		NO EXPERIMENTAL DESIGN
Brain Computer Interface treatment for gait rehabilitation of stroke patients - Preliminary results	2021	2021 IEEE INTERNATIONAL CONFERENCE ON SYSTEMS, MAN, AND CYBERNETICS (SMC)			2948-2951	Sebastian-Romagosa, Marc and Cho, Woosang and Ortner, Rupert and Guger, Christoph and IEEE	10.1109/SMC52423.2021.9659297	NO HAPTIC
Haptically facilitated bimanual training combined with augmented visual feedback in moderate to severe hemiplegia	2011	2011 ANNUAL INTERNATIONAL CONFERENCE OF THE IEEE ENGINEERING IN MEDICINE AND BIOLOGY SOCIETY (EMBC)			3111-3114	Boos, Amy and Qiu, Qinyin and Fluet, Gerard G. and Adamovich, Sergei V. and IEEE		NO OUTCOMES
The follow-up posturography in rehabilitation after total hip arthroplasty	2017	ACTA OF BIOENGINEERING AND BIOMECHANICS	19	1	97-104	Pethe-Kania, Krystyna and Opara, Jozef A. and Kania, Dariusz and Kidon, Zenon and Lukaszewicz, Tomasz	10.5277/ABB-00525-2015-03	NO STROKE
Surface Electrical Stimulation Technology for Stroke Rehabilitation: A Review of 50 Years of Research	2012	JOURNAL OF MEDICAL IMAGING AND HEALTH INFORMATICS	2	1	1-14	Subramanya, K. and Pinto, A. J. Pius and Kumar, M. K. Ajithanjaya and Arya, Bikas K. and Mahadevappa, Manjunatha	10.1166/jmihi.2012.1069	NO EXPERIMENTAL DESIGN
Effects of Mirror Feedback on Upright Stance Control in Elderly Transfemoral Amputees	2009	ARCHIVES OF PHYSICAL MEDICINE AND REHABILITATION	90	11	1960-1963	Hlavackova, Petra and Fristios, Julien and Cuisinier, Remy and Pinsault, Nicolas and Janura, Miroslav and Vuillerme, Nicolas	10.1016/j.apmr.2009.05.016	NO HAPTIC,NO STROKE
How to Train Your Posture: Haptic Feedback Can be Used for Postural Adaptation of the Trunk During Upper-Limb Motor Training	2023	IEEE TRANSACTIONS ON HAPTICS	16	2	182-193	Agarwal, Rakhi and Hussain, Asif and Campolo, Domenico and Varadhan, S. K. M.	10.1109/TOH.2023.3248619	NO STROKE
Evaluating the Effects of Kinesthetic Biofeedback Delivered Using Reaction Wheels on Standing Balance	2018	JOURNAL OF HEALTHCARE ENGINEERING	2018			Afzal, Muhammad Raheel and Eizad, Amre and Pena, Carlos Ernesto Palo and Yoon, Jungwon	10.1155/2018/7892020	NO STROKE
A Real-Time System With Assistive Feedback for Postural Control in Rehabilitation	2010	IEEE-ASME TRANSACTIONS ON MECHATRONICS	15	2	226-233	Alahakone, Aruni U. and Senanayake, S. M. N. Arosha	10.1109/TMECH.2010.2041030	NO STROKE
CAREER: Improving Postural Balance and Rehabilitation Outcomes Using Vibrotactile Sensory Substitution	2009					Sienko, Kathleen		NO EXPERIMENTAL DESIGN
Closed-Loop Deep Neural Network-Based FES Control for Human Limb Tracking	2021	2021 60TH IEEE CONFERENCE ON DECISION AND CONTROL (CDC)			360-365	Griffis, Emily J. and Le, Duc M. and Stubbs, Kimberly J. and Dixon, Warren E. and IEEE	10.1109/CDC45484.2021.9683206	NO EXPERIMENTAL DESIGN
Changes in EMG Latencies during Balance Therapy Using Enhanced Virtual Reality with Haptic Floor	2013	2013 35TH ANNUAL INTERNATIONAL CONFERENCE OF THE IEEE ENGINEERING IN MEDICINE AND BIOLOGY SOCIETY (EMBC)			4129-4132	Cikajlo, Imre and Krpic, Andrej and Gorisek-Humar, Marta and IEEE		NO STROKE
Augmenting sensorimotor control using "goal-aware" vibrotactile stimulation during reaching and manipulation behaviors	2016	EXPERIMENTAL BRAIN RESEARCH	234	8	2403-2414	Tzorakoleftherakis, Emmanouil and Murphey, Todd D. and Scheidt, Robert A.	10.1007/s00221-016-4645-1	NO STROKE
Stimulation Interval Evaluation for Lower-Limb Cycling Movement Based on Torque Observer	2018	ASIAN JOURNAL OF CONTROL	20	6	2318-2330	Hsueh, Po-Wen and Tsai, Mi-Ching and Chen, Chun-Lin	10.1002/asjc.1734	NO HAPTIC
Three dimensional inertial sensing of foot movements for automatic tuning of a two-channel implantable drop-foot stimulator	2003	MEDICAL ENGINEERING & PHYSICS	25	1	21-28	Veltink, PH and Slycke, P and Hemssems, J and Buschman, R and Bultstra, G and Hermens, H	10.1016/S1350-4533(02)00041-3	NO HAPTIC
EEG changes during passive movements improve the motor imagery feature extraction in BCIs-based sensory feedback calibration	2023	JOURNAL OF NEURAL ENGINEERING	20	1		Delisle-Rodriguez, Denis and Silva, Leticia and Bastos-Filho, Teodiano	10.1088/1741-2552/acb73b	NO HAPTIC
Control strategies for effective robot assisted gait rehabilitation: The state of art and future prospects	2014	MEDICAL ENGINEERING & PHYSICS	36	12	1555-1566	Cao, Jinghui and Xie, Sheng Quan and Das, Raj and Zhu, Guo L.	10.1016/j.medengphy.2014.08.005	NO EXPERIMENTAL DESIGN
Peroneal nerve stimulation versus an ankle foot orthosis for correction of footdrop in stroke: Impact on functional ambulation	2006	NEUROREHABILITATION AND NEURAL REPAIR	20	3	355-360	Sheffler, Lynne R. and Hennessey, Maureen T. and Naples, Gregory G. and Chae, John	10.1177/1545968306287925	NO HAPTIC
Backstepping Control of a Motorized Ankle Orthosis Targeting the Soleus Muscle During Walking*	2023	IFAC PAPERSONLINE	56	2	4484-4489	Rubino, Nicholas and Lawler, Eleanor and Casas, Jonathan and Duenas, Victor H.	10.1016/j.ifacol.2023.10.938	NO HAPTIC
A lower limb exoskeleton control system based on steady state visual evoked potentials	2015	JOURNAL OF NEURAL ENGINEERING	12	5		Kwak, No-Sang and Mueller, Klaus-Robert and Lee, Seong-Whan	10.1088/1741-2560/12/5/056009	NO STROKE
Prolonged cognitive planning time, elevated cognitive effort, and relationship to coordination and motor control following stroke	2006	IEEE TRANSACTIONS ON NEURAL SYSTEMS AND REHABILITATION ENGINEERING	14	2	168-171	Daly, JJ and Fang, Y and Perepezko, EM and Siemionow, V and Yue, GH	10.1109/TNSRE.2006.875554	NO HAPTIC
A survey on foot drop and functional electrical stimulation	2019	INTERNATIONAL JOURNAL OF INTELLIGENT ROBOTICS AND APPLICATIONS	3	1	4-10	York, Gareth and Chakrabarty, Samit	10.1007/s41315-019-00088-1	NO EXPERIMENTAL DESIGN
Feedback-Error Learning Control for Powered Assistive Devices	2019					Fernandes, Pedro Nuno Lopes Z2 -		NO STROKE
Biofeedback						Malik K, Dua A.		NO EXPERIMENTAL DESIGN
Proceedings of the 3rd IPLeiria's International Health Congress : Leiria, Portugal. 6-7 May 2016						Tomás CC, Oliveira E, Sousa D, Uba-Chupel M, Furtado G, Rocha C, Teixeira A, Ferreira P, Alves C, Gisin S, Catarino E, Carvalho N, Coucelo T, Bonfim L, Silva C, Franco D, González JA, Jardim HG, Silva R, Baixinho CL, Presado MªH, Marques MªF, Cardoso ME, Cunha M, Mendes J, Xavier A, Galhardo A, Couto M, Frade JG, Nunes C, Mesquita JR, Nascimento MS, Gonçalves G, Castro C, Mártires A, Monteiro MªJ…	10.1186/s12913-016-1423-5	NO EXPERIMENTAL DESIGN
25th Annual Computational Neuroscience Meeting: CNS-2016						Sharpee TO, Destexhe A, Kawato M, Sekulić V, Skinner FK, Wójcik DK, Chintaluri C, Cserpán D, Somogyvári Z, Kim JK, Kilpatrick ZP, Bennett MR, Josić K, Elices I, Arroyo D, Levi R, Rodriguez FB, Varona P, Hwang E, Kim B, Han HB, Kim T, McKenna JT, Brown RE, McCarley RW, Choi JH, Rankin J, Popp PO, Rinzel J, Tabas A, Rupp A, Balaguer-Ballester E, Maturana MI, Grayden DB, Cloherty SL, Kameneva T, Ibb…	10.1186/s12868-016-0283-6	NO EXPERIMENTAL DESIGN
Gait Training in Chronic Stroke Using Walk-Even Feedback Device: A Pilot Study						Krishnan V, Khoo I, Marayong P, DeMars K, Cormack J.	10.1155/2016/6808319	MORE THAN ONE FEEDBACK AT THE SAME TIME
Compression socks enhance sensory feedback to improve standing balance reactions and reflex control of walking						Sun Y, Munro B, Zehr EP.	10.1186/s13102-021-00284-2	NO HAPTIC
A Starling-like total work controller for rotary blood pumps: An in vitro evaluation						Wu EL, Stevens MC, Nestler F, Pauls JP, Bradley AP, Tansley G, Fraser JF, Gregory SD.	10.1111/aor.13570	NO HAPTIC
Identifying bidirectional total and non-linear information flow in functional corticomuscular coupling during a dorsiflexion task: a pilot study						Liang T, Zhang Q, Liu X, Dong B, Liu X, Wang H.	10.1186/s12984-021-00872-w	NO HAPTIC
The DynAIRx Project Protocol: Artificial Intelligence for dynamic prescribing optimisation and care integration in multimorbidity						Walker LE, Abuzour AS, Bollegala D, Clegg A, Gabbay M, Griffiths A, Kullu C, Leeming G, Mair FS, Maskell S, Relton S, Ruddle RA, Shantsila E, Sperrin M, Van Staa T, Woodall A, Buchan I.	10.1177/26335565221145493	NO HAPTIC
Configuration of electrical spinal cord stimulation through real-time processing of gait kinematics						Capogrosso M, Wagner FB, Gandar J, Moraud EM, Wenger N, Milekovic T, Shkorbatova P, Pavlova N, Musienko P, Bezard E, Bloch J, Courtine G.	10.1038/s41596-018-0030-9	NO HAPTIC
Improved Active Disturbance Rejection Control for Trajectory Tracking Control of Lower Limb Robotic Rehabilitation Exoskeleton						Aole S, Elamvazuthi I, Waghmare L, Patre B, Meriaudeau F.	10.3390/s20133681	NO HAPTIC
A Serious Game for the Assessment of Visuomotor Adaptation Capabilities during Locomotion Tasks Employing an Embodied Avatar in Virtual Reality						Suglia V, Brunetti A, Pasquini G, Caputo M, Marvulli TM, Sibilano E, Della Bella S, Carrozza P, Beni C, Naso D, Monaco V, Cristella G, Bevilacqua V, Buongiorno D.	10.3390/s23115017	NO HAPTIC
Does joint impedance improve dynamic leg simulations with explicit and implicit solvers?						Bahdasariants S, Barela AMF, Gritsenko V, Bacca O, Barela JA, Yakovenko S.	10.1371/journal.pone.0282130	NO HAPTIC
Automatic detection of temporal gait parameters in poststroke individuals						Lopez-Meyer P, Fulk GD, Sazonov ES.	10.1109/TITB.2011.2112773	NO HAPTIC
Short-Term Effect of Prosthesis Transforming Sensory Modalities on Walking in Stroke Patients with Hemiparesis						Owaki D, Sekiguchi Y, Honda K, Ishiguro A, Izumi S.	10.1155/2016/6809879	NO HAPTIC
Automatic recognition of postures and activities in stroke patients						Sazonov ES, Fulk G, Sazonova N, Schuckers S.	10.1109/IEMBS.2009.5334908	NO HAPTIC
Wearable shoe-based device for rehabilitation of stroke patients						Edgar S, Swyka T, Fulk G, Sazonov ES.	10.1109/IEMBS.2010.5627577	NO HAPTIC
Short-Term Plasticity in a Monosynaptic Reflex Pathway to Forearm Muscles after Continuous Robot-Assisted Passive Stepping						Nakajima T, Kamibayashi K, Kitamura T, Komiyama T, Zehr EP, Nakazawa K.	10.3389/fnhum.2016.00368	NO OUTCOMES
Spatiotemporal neuromodulation therapies engaging muscle synergies improve motor control after spinal cord injury						Wenger N, Moraud EM, Gandar J, Musienko P, Capogrosso M, Baud L, Le Goff CG, Barraud Q, Pavlova N, Dominici N, Minev IR, Asboth L, Hirsch A, Duis S, Kreider J, Mortera A, Haverbeck O, Kraus S, Schmitz F, DiGiovanna J, van den Brand R, Bloch J, Detemple P, Lacour SP, Bézard E, Micera S, Courtine G.	10.1038/nm.4025	NO STROKE
Nonlinear modeling and control of human heart rate response during exercise with various work load intensities						Cheng TM, Savkin AV, Celler BG, Su SW, Wang L.	10.1109/TBME.2008.2001131	NO OUTCOMES
EFFECT OF CROSSED-EDUCATION USING A TILT TABLE TASK-ORIENTED APPROACH IN SUBJECTS WITH POST-STROKE HEMIPLEGIA: A RANDOMIZED CONTROLLED TRIAL	2018	JOURNAL OF REHABILITATION MEDICINE	50	9	792-799	Kim, Chang-Yong and Kim, Hyeong-Dong	10.2340/16501977-2376	MORE THAN ONE FEEDBACK AT THE SAME TIME
Control of a partial body weight support rehabilitation device	2007					Glauser, Matthias Z2 -		NO HAPTIC
Simulation of Hemiparetic Function Using a Knee Orthosis with Variable Impedance and a Proprioception Interference Apparatus	2017					Lahiff, Christina-Anne Z2 -		NO STROKE
Efficacy of functional electrical stimulation in rehabilitating patients with foot drop symptoms after stroke and its correlation with somatosensory evoked potentials-a crossover randomised controlled trial	2023	NEUROLOGICAL SCIENCES	44	4	1301-1310	Mijic, Marko and Schoser, Benedikt and Young, Peter	10.1007/s10072-022-06561-3	NO HAPTIC
Functional electrical stimulation to correct foot drop in stroke rehabilitation	2010					Sabut, Sukanta Kumar Z2 -		NO HAPTIC
Developing a brain-machine interface for an ankle robot	2012					FORRESTER, LARRY		NO HAPTIC
Exploring New Potential Applications for Hand Exoskeletons: Power Grip to Assist Human Standing	2021	SENSORS	21	1		Diez, Jorge A. and Santamaria, Victor and Khan, Moiz I. and Catalan, Jose M. and Garcia-Aracil, Nicolas and Agrawal, Sunil K.	10.3390/s21010030	NO OUTCOMES
Brain-Controlled Adaptive Lower Limb Exoskeleton for Rehabilitation of Post-Stroke Paralyzed	2019	IEEE ACCESS	7		132628-132648	Vinoj, P. G. and Jacob, Sunil and Menon, Varun G. and Rajesh, Sreeja and Khosravi, Mohammad Reza	10.1109/ACCESS.2019.2921375	NO EXPERIMENTAL DESIGN
CAREER: Interlimb Neural Coupling to Enhance Gait Rehabilitation	2022					Hejrati, Babak		NO EXPERIMENTAL DESIGN
Sensing motion and muscle activity for feedback control of functional electrical stimulation: Ten years of experience in Berlin	2017	ANNUAL REVIEWS IN CONTROL	44		355-374	Schauer, Thomas	10.1016/j.arcontrol.2017.09.014	NO HAPTIC
Exergame development for dynamic postural control training Automaticaly detecting the naturally adopted base of support using a Kinect camera	2015	2015 INTERNATIONAL CONFERENCE ON VIRTUAL REHABILITATION PROCEEDINGS (ICVR)			139-140	Pouliot-Laforte, A. and Lemay, M. and Ballaz, L. and Auvinet, E. and IEEE		NO HAPTIC
REAL-TIME FEEDBACK DERIVED FROM WEARABLE SENSORS TO IMPROVE GAIT IN PARKINSON'S DISEASE	2018	TECHNOLOGY AND INNOVATION	20	1	37-46	Bartels, Brandon M. and Moreno, Arianna and Quezada, Maria Jose and Sivertson, Haley and Abbas, James and Krishnamurthi, Narayanan	10.21300/20.1-2.2018.37	NO STROKE
Harnessing the Kohler Effect to Promote Motor Learning During Physically Assisted Rehabilitation	2023					MANCZUROWSKY, JULIA ROSE		NO EXPERIMENTAL DESIGN
Modulation of hamstrings reflexive responses during human gait	2012					Floy, Bradley Wayne Z2 -		NO HAPTIC
Iterative learning control of functional electrical stimulation in the presence of voluntary user effort	2020	CONTROL ENGINEERING PRACTICE	96			Sa-e, Sakariya and Freeman, Christopher T. and Yang, Kai	10.1016/j.conengprac.2020.104303	NO HAPTIC
Reorganisation of primary motor cortex in a transtibial amputee during rehabilitation: A case report	2013	CLINICAL NEUROPHYSIOLOGY	124	9	1919-1921	Hordacre, Brenton and Bradnam, Lynley	10.1016/j.clinph.2013.03.017	NO STROKE
A Brain-Computer Interface-Based Action Observation Game That Enhances Mu Suppression	2018	IEEE TRANSACTIONS ON NEURAL SYSTEMS AND REHABILITATION ENGINEERING	26	12	2290-2296	Lim, Hyunmi and Ku, Jeonghun	10.1109/TNSRE.2018.2878249	NO STROKE
EEG based analysis of lower limb exercise for neurorehabilitation according to the linkage between motor execution and visual feedback in immersive VR: A feasibility study with healthy adults	2022	2022 IEEE/SICE INTERNATIONAL SYMPOSIUM ON SYSTEM INTEGRATION (SII 2022)			921-925	Yang, Xinyi and Hong, Jing-Chen and Yasuda, Kazuhiro and Ono, Yumie and Iwata, Hiroyasu and IEEE	10.1109/SII52469.2022.9708744	NO HAPTIC
Negative Biofeedback for Enhancing Proprioception Training on Wobble Boards	2011	SOFT COMPUTING IN INDUSTRIAL APPLICATIONS	96		163-172	Gopalai, Alpha Agape and Senanayake, S. M. N. Arosha		NO STROKE
Football APP based on smart phone with FES in drop foot rehabilitation	2017	TECHNOLOGY AND HEALTH CARE	25	3	541-555	Ciou, Shih-Hsiang and Hwang, Yuh-Shyan and Chen, Chih-Chen and Luh, Jer-Junn and Chen, Shih-Ching and Chen, Yu-Luen	10.3233/THC-160730	NO HAPTIC
Virtual Reality-Based Intervention for Enhancing Upper Extremity Function in Children With Hemiplegic Cerebral Palsy: A Literature Review	2022	CUREUS JOURNAL OF MEDICAL SCIENCE	14	1		Goyal, Chanan and Vardhan, Vishnu and Naqvi, Waqar	10.7759/cureus.21693	NO EXPERIMENTAL DESIGN
A blended design approach for pervasive healthcare: Bringing together users, experts and technology	2012	HEALTH INFORMATICS JOURNAL	18	3	212-218	van der Linden, Janet and Waights, Verina and Rogers, Yvonne and Taylor, Crissman	10.1177/1460458212442934	NO EXPERIMENTAL DESIGN
Flexible Virtual Reality System for Neurorehabilitation and Quality of Life Improvement	2020	SENSORS	20	21		Stanica, Iulia-Cristina and Moldoveanu, Florica and Portelli, Giovanni-Paul and Dascalu, Maria-Iuliana and Moldoveanu, Alin and Ristea, Mariana Georgiana	10.3390/s20216045	NO HAPTIC
Microprocessor-based gait analysis system to retrain Trendelenburg gait	2001	MEDICAL & BIOLOGICAL ENGINEERING & COMPUTING	39	1	140-143	Petrofsky, JS	10.1007/BF02345278	NO HAPTIC
Adaptive Control of Flexion Withdrawal Reflex Stimulator for Locomotor Rehabilita	2008					HARTMAN, ERIC C		NO EXPERIMENTAL DESIGN
An Evaluation of the Effects on Postural Stability of a Force Feedback Rendered by a Low-Cost Haptic Device in Various Tasks	2013	2013 WORLD HAPTICS CONFERENCE (WHC)			667-672	Baud-Bovy, Gabriel and Tatti, Fabio and Borghese, Nunzio Alberto		CONFERENCE PAPER
The influence of body weight support on ankle mechanics during treadmill walking	2011	JOURNAL OF BIOMECHANICS	44	1	128-133	Lewek, Michael D.	10.1016/j.jbiomech.2010.08.037	NO HAPTIC
Influence of lower extremity sensory function on threshold of inter-limb gait asymmetry perception in people post stroke	2014					Wutzke, Clinton Z2 -		NO HAPTIC
Morphological and Functional Changes of the Tibialis Anterior Muscle After Combined Mirror Visual Feedback and Electromyographic Biofeedback in Poststroke Patients A Randomized Trial	2021	AMERICAN JOURNAL OF PHYSICAL MEDICINE & REHABILITATION	100	8	766-773	Liu, Meikuai and Xu, Leyi and Li, Haiyan and Chen, Shunping and Chen, Bin	10.1097/PHM.0000000000001628	NO HAPTIC
The physiological basis of neurorehabilitation - locomotor training after spinal cord injury	2013	JOURNAL OF NEUROENGINEERING AND REHABILITATION	10			Hubli, Michele and Dietz, Volker	10.1186/1743-0003-10-5	NO OUTCOMES
Modeling the Noticeability of User-Avatar Movement Inconsistency for Sense of Body Ownership Intervention	2022	PROCEEDINGS OF THE ACM ON INTERACTIVE MOBILE WEARABLE AND UBIQUITOUS TECHNOLOGIES-IMWUT	6	2		Li, Zhipeng and Jiang, Yu and Zhu, Yihao and Chen, Ruijia and Wang, Ruolin and Wang, Yuntao and Yan, Yukang and Shi, Yuanchun	10.1145/3534590	NO STROKE
A Biomimetic, Self Tuning, Fully Adaptable Smart Lower Limb Prosthetics with Energy Recovery	2013					Abbas Dehghani-Sanij		NO EXPERIMENTAL DESIGN
Usability Engineering in the Design and Evaluation of a Functional Electrical Stimulation System for Upper Limb Rehabilitation	2015					Smith, Christine Z2 -		NO OUTCOMES
The Use of Virtual Reality-based Dynamometer Training to Enhance Selective Joint Torque Control in a Child with Cerebral Palsy	2010	JOURNAL OF MEDICAL AND BIOLOGICAL ENGINEERING	30	5	329-334	Cikajlo, Imre and Matjacic, Zlatko	10.5405/jmbe.30.5.09	NO HAPTIC
Modular mechatronic system for stationary bicycles interfaced with virtual environment for rehabilitation	2014	JOURNAL OF NEUROENGINEERING AND REHABILITATION	11			Ranky, Richard G. and Sivak, Mark L. and Lewis, Jeffrey A. and Gade, Venkata K. and Deutsch, Judith E. and Mavroidis, Constantinos	10.1186/1743-0003-11-93	NO STROKE
SENSORY STIMULATION PROMOTES NORMALIZATION OF POSTURAL CONTROL AFTER STROKE	1994	STROKE	25	6	1176-1180	MAGNUSSON, M and JOHANSSON, K and JOHANSSON, BB	10.1161/01.STR.25.6.1176	NO HAPTIC
Effects of sensory cueing in virtual motor rehabilitation. A review	2016	JOURNAL OF BIOMEDICAL INFORMATICS	60		49-57	Palacios-Navarro, Guillermo and Albiol-Perez, Sergio and Garcia-Magarino Garcia, Ivan	10.1016/j.jbi.2016.01.006	NO EXPERIMENTAL DESIGN
Differential contribution of central command to the cardiovascular responses during static exercise of ankle dorsal and plantar flexion in humans	2011	JOURNAL OF APPLIED PHYSIOLOGY	110	3	670-680	Liang, Nan and Nakamoto, Tomoko and Mochizuki, Seina and Matsukawa, Kanji	10.1152/japplphysiol.00740.2010	NO OUTCOMES
Short-term effects of whole-body vibration on postural control in unilateral chronic stroke patients: Preliminary evidence.	2004	AMERICAN JOURNAL OF PHYSICAL MEDICINE & REHABILITATION	83	11	867-873	van Nes, IJW and Geurts, ACH and Hendricks, HT and Duysens, J	10.1097/01.PHM.0000140801.23135.09	NO HAPTIC
Examining VR/Robotic Hand Retraining in an Acute Rehabilitation Unit: A Pilot Study	2017	CONVERGING CLINICAL AND ENGINEERING RESEARCH ON NEUROREHABILITATION II, VOLS 1 AND 2	15		437-441	Merians, Alma and Yarossi, Mathew and Patel, Jigna and Qiu, Qinyin and Fluet, Gerard and Tunik, Eugene and Adamovich, Sergei	10.1007/978-3-319-46669-9_73	NO OUTCOMES
Assessment of control techniques for lower limb exoskeletons for physiotherapy with virtual reality	2021					Adriano Almeida Gonçalves Siqueira; Mariana Schiavo Thompson de Paula		NO EXPERIMENTAL DESIGN
Optimizing Hand Rehabilitation Post-Stroke Using Interactive Virtual Environments	2009					ADAMOVICH, SERGEI V; Alma S Merians; Karen J. Nolan; Eugene Tunik		NO OUTCOMES
Electrical Neuroimaging of Brain Processes during Human Gait	2011					FERRIS, DANIEL P		NO HAPTIC
Ability of Low-Cost Force-Feedback Device to Influence Postural Stability	2015	IEEE TRANSACTIONS ON HAPTICS	8	2	130-139	Baud-Bovy, Gabriel and Tatti, Fabio and Borghese, Nunzio A.	10.1109/TOH.2014.2369057	NO STROKE
Interaction with a Hand Rehabilitation Exoskeleton in EMG-Driven Bilateral Therapy: Influence of Visual Biofeedback on the Users' Performance	2023	SENSORS	23	4		Cisnal, Ana and Gordaliza, Paula and Perez Turiel, Javier and Fraile, Juan Carlos	10.3390/s23042048	NO OUTCOMES
EEG Can Be Used to Measure Embodiment When Controlling a Walking Self-Avatar	2019	2019 26TH IEEE CONFERENCE ON VIRTUAL REALITY AND 3D USER INTERFACES (VR)			776-783	Alchalabi, Bilal and Faubert, Jocelyn and Labbe, David R. and IEEE	10.1109/vr.2019.8798263	NO HAPTIC
CYCLING TRAINING AND FUNCTIONAL ELECTRICAL STIMULATION FOR POST-STROKE PATIENTS	2018	REVISTA BRASILEIRA DE MEDICINA DO ESPORTE	24	4	300-302	Shariat, Ardalan and Ansari, Noureddin Nakhostin and Shaw, Brandon S. and Kordi, Ramin and Kargarfard, Mehdi and Shaw, Ina	10.1590/1517-869220182404187549	NO HAPTIC
An Adaptive and Flexible Brain Energized Full Body Exoskeleton With IoT Edge for Assisting the Paralyzed Patients	2020	IEEE ACCESS	8		100721-100731	Jacob, Sunil and Alagirisamy, Mukil and Menon, Varun G. and Kumar, B. Manoj and Jhanjhi, N. Z. and Ponnusamy, Vasaki and Shynu, P. G. and Balasubramanian, Venki	10.1109/ACCESS.2020.2997727	NO HAPTIC
Motor priming in virtual reality can augment motor-imagery training efficacy in restorative brain-computer interaction: a within-subject analysis	2016	JOURNAL OF NEUROENGINEERING AND REHABILITATION	13			Vourvopoulos, Athanasios and Badia, Sergi Bermudez i	10.1186/s12984-016-0173-2	NO HAPTIC
REHABILITATION ENGINEERING RESEARCH CENTER ON WEARABLE ROBOTS FOR INDEPENDENT LIVING	2015					RUBIO, NORMA		NO EXPERIMENTAL DESIGN
Collaborative Rehabilitation Support System: A Comprehensive Solution for Everyday Rehab	2015	2015 IEEE INTERNATIONAL SYMPOSIUM ON MULTIMEDIA (ISM)			61-64	Tang, Ziying and Lawson, Sonia and Messing, David and Guo, Jin and Smith, Ted and Feng, Jinjuan and IEEE	10.1109/ISM.2015.62	NO EXPERIMENTAL DESIGN
A neural network model for reconstructing EMG signals from eight shoulder muscles: Consequences for rehabilitation robotics and biofeedback	2006	JOURNAL OF BIOMECHANICS	39	10	1924-1932	Rittenhouse, D. Matheson and Abdullah, Hussein A. and Runciman, R. John and Basir, Otman	10.1016/j.jbiomech.2005.05.008	NO STROKE
Work in the Time of Covid-19: Actuators and Sensors for Rehabilitation Robotics	2022	IEEJ JOURNAL OF INDUSTRY APPLICATIONS	11	2	256-265	Chaichaowarat, Ronnapee and Nishimura, Satoshi and Nozaki, Takahiro and Krebs, Hermano Igo	10.1541/ieejjia.21006581	NO EXPERIMENTAL DESIGN
A novel balance training system using multimodal biofeedback	2016	BIOMEDICAL ENGINEERING ONLINE	15			Afzal, Muhammad Raheel and Oh, Min-Kyun and Choi, Hye Young and Yoon, Jungwon	10.1186/s12938-016-0160-7	NO STROKE
VERTICAL GROUND REACTION FORCE FEEDBACK TO ENHANCE STROKE PATIENTS SYMMETRICAL BODY-WEIGHT DISTRIBUTION WHILE RISING SITTING DOWN	1993	SCANDINAVIAN JOURNAL OF REHABILITATION MEDICINE	25	1	41-48	ENGARDT, M and RIBBE, T and OLSSON, E		NO HAPTIC
Effectiveness of external cues to facilitate task performance in people with neurological disorders: a systematic review and meta-analysis	2019	DISABILITY AND REHABILITATION	41	16	1874-1881	Harrison, Stephanie L. and Laver, Kate E. and Ninnis, Kayla and Rowett, Cherie and Lannin, Natasha A. and Crotty, Maria	10.1080/09638288.2018.1448465	NO EXPERIMENTAL DESIGN
Swing phase resistance enhances flexor muscle activity during treadmill locomotion in incomplete spinal cord injury	2008	NEUROREHABILITATION AND NEURAL REPAIR	22	5	438-446	Lam, Tania and Wirz, Markus and Luenenburger, Lars and Dietz, Volker	10.1177/1545968308315595	NO STROKE
Neuro-Mechanics of Muscle Coordination during Recumbent Pedaling in Post-Acute Stroke Patients	2015	2015 37TH ANNUAL INTERNATIONAL CONFERENCE OF THE IEEE ENGINEERING IN MEDICINE AND BIOLOGY SOCIETY (EMBC)			246-249	De Marchis, C. and Ambrosini, E. and Schmid, M. and Monticone, M. and Pedrocchi, A. and Ferrigno, G. and D'Alessio, T. and Conforto, S. and Ferrante, S. and IEEE		NO HAPTIC
A Closed-Loop Brain-Computer Interface Triggering an Active Ankle-Foot Orthosis for Inducing Cortical Neural Plasticity	2014	IEEE TRANSACTIONS ON BIOMEDICAL ENGINEERING	61	7	2092-2101	Xu, Ren and Jiang, Ning and Mrachacz-Kersting, Natalie and Lin, Chuang and Asin Prieto, Guillermo and Moreno, Juan C. and Pons, Jose L. and Dremstrup, Kim and Farina, Dario	10.1109/TBME.2014.2313867	NO HAPTIC
Device for a Novel Hand and Wrist Rehabilitation Strategy for Stroke Patients Based on Illusory Movements Induced by Tendon Vibration	2012	2012 16TH IEEE MEDITERRANEAN ELECTROTECHNICAL CONFERENCE (MELECON)			926-931	Rinderknecht, Mike Domenik and IEEE		NO OUTCOMES
Bimanual Robotic Rehabilitation System with Variable Interaction Modes	2014					TOWNSEND, WILLIAM T		NO OUTCOMES
Online multi-class brain-computer interface for detection and classification of lower limb movement intentions and kinetics for stroke rehabilitation	2015	BRAIN-COMPUTER INTERFACES	2	4	202-210	Jochumsen, Mads and Niazi, Imran Khan and Navid, Muhammad Samran and Anwar, Muhammad Nabeel and Farina, Dario and Dremstrup, Kim	10.1080/2326263X.2015.1114978	NO HAPTIC
Translational haptic feedback for post-stroke rehabilitation	2007	2007 IEEE 33RD ANNUAL NORTHEAST BIOENGINEERING CONFERENCE			259-+	Rosadol, C. X. and Simone, L. and IEEE	10.1109/NEBC.2007.4413376	NO OUTCOMES
Modeling of a biped robot for investigating foot drop using MATLAB/Simulink	2020	SIMULATION MODELLING PRACTICE AND THEORY	98			Eldirdiry, Omer and Zaier, Riadh and Al-Yahmedi, Amur and Bahadur, Issam and Alnajjar, Fady	10.1016/j.simpat.2019.101972	NO EXPERIMENTAL DESIGN
Neurorehabilitation of upper extremities in humans with sensory-motor impairment	2002	NEUROMODULATION	5	1	54-67	Popovic, DB and Popovic, MB and Sinkjær, T	10.1046/j.1525-1403.2002._2009.x	NO OUTCOMES
Characterizing Lower Extremity Neurophysiological Responses to Sensory Augmentation after Stroke	1800					CASH, JASMINE JAMILAH		NO EXPERIMENTAL DESIGN
Development and evaluation of a BCI-neurofeedback system with real-time EEG detection and electrical stimulation assistance during motor attempt for neurorehabilitation of children with cerebral palsy	2024	FRONTIERS IN HUMAN NEUROSCIENCE	18			Behboodi, Ahad and Kline, Julia and Gravunder, Andrew and Phillips, Connor and Parker, Sheridan M. and Damiano, Diane L.	10.3389/fnhum.2024.1346050	NO HAPTIC
In-Line 32-Channel Connector for High-Density Implantable Medical Device	2013					SHIRE, DOUGLAS B.		NO STROKE
The effect of type of afferent feedback timed with motor imagery on the induction of cortical plasticity	2017	BRAIN RESEARCH	1674		91-100	Mrachacz-Kersting, N. and Voigt, M. and Stevenson, A. J. T. and Aliakbaryhosseinabadi, S. and Jiang, N. and Dremstrup, K. and Farina, D.	10.1016/j.brainres.2017.08.025	NO OUTCOMES
Lyapunov-based neuromuscular electrical stimulation control	2012					Wang, Qiang Z2 -		NO EXPERIMENTAL DESIGN
A Haptic-Based Perception-Empathy Biofeedback System with Vibration Transition: Verifying the Attention Amount	2020	42ND ANNUAL INTERNATIONAL CONFERENCES OF THE IEEE ENGINEERING IN MEDICINE AND BIOLOGY SOCIETY: ENABLING INNOVATIVE TECHNOLOGIES FOR GLOBAL HEALTHCARE EMBC'20			3779-3782	Ling, Jiayi and Hong, Jing-Chen and Hayashi, Yuki and Yasuda, Kazuhiro and Kitaji, Yu and Harashima, Hiroaki and Iwata, Hiroyasu and IEEE		CONFERENCE PAPER
<i>Bill</i>-<i>EVR</i>: an Embodied Virtual Reality framework for reward-and-error-based motor rehab-learning	2023	2023 INTERNATIONAL CONFERENCE ON REHABILITATION ROBOTICS, ICORR				Nardi, Federico and Haar, Shlomi and Faisal, A. Aldo and IEEE	10.1109/ICORR58425.2023.10304742	NO EXPERIMENTAL DESIGN
Operant conditioning of sensory evoked potentials to reduce phantom limb pain	2023					BRANGACCIO, JODI ANN		NO OUTCOMES
NeuroControl of movement: system identification approach for clinical benefit	2015	FRONTIERS IN INTEGRATIVE NEUROSCIENCE	9			Meskers, Care G. M. and de Groot, Jurriaan H. and de Vlugt, Erwin and Schouten, Alfred C.	10.3389/fnint.2015.00048	NO EXPERIMENTAL DESIGN
Advantages of Prefilters in Stroke Diagnosis from EEG Signals	2021	2021 INTERNATIONAL CONFERENCE ON E-HEALTH AND BIOENGINEERING (EHB 2021), 9TH EDITION				Dulf, Evelin-H and Berciu, Alexandru-G and Munteanu, Radu A. and Kovacs, Levente and IEEE	10.1109/EHB52898.2021.9657718	NO OUTCOMES
VARIABLE-STIFFNESS KNEE ORTHOSIS FOR GAIT ASSISTANCE	2011					DOLLAR, AARON		NO EXPERIMENTAL DESIGN
Canoeing Motion Tracking and Analysis via Multi-Sensors Fusion	2020	SENSORS	20	7		Liu, Long and Qiu, Sen and Wang, ZheLong and Li, Jie and Wang, JiaXin	10.3390/s20072110	NO STROKE
Effect of MVF Combined with FES on Limb Function Recovery and Fine Function Rehabilitation of Hemiplegic Patients after ACI.	2024	Alternative therapies in health and medicine				Li, Peng and Xin, Hui and Zhang, Xinjie and Li, Xiuli and Dou, Lihui and Wang, Guiling and Li, Yan		NO HAPTIC
Let the force guide you: a performance-based adaptive algorithm for postural training using haptic feedback	2022	FRONTIERS IN HUMAN NEUROSCIENCE	16			Agarwal, Rakhi and Hussain, Asif and Varadhan, S. K. M. and Campolo, Domenico	10.3389/fnhum.2022.968669	NO STROKE
A multi-modal modified feedback self-paced BCI to control the gait of an avatar	2021	JOURNAL OF NEURAL ENGINEERING	18	5		Alchalabi, Bilal and Faubert, Jocelyn and Labbe, David R.	10.1088/1741-2552/abee51	NO STROKE
Basic research for the development of FES-controlled cycling whdeel chair	2002					HANDA Yasunobu AA - NAKANO Eiji; FUJII Toru; SEKI Kazunori; HOSHIMIYA Nozomu; TAKAHASHI Takayuki		NO HAPTIC
Neuromechanical considerations for incorporating rhythmic arm movement in the rehabilitation of walking	2009	CHAOS	19	2		Klimstra, Marc D. and Thomas, Evan and Stoloff, Rebecca H. and Ferris, Daniel P. and Zehr, E. Paul	10.1063/1.3147404	NO EXPERIMENTAL DESIGN
Development of a Supine Pseudo-Walking Rehabilitation Robot Capable of Multimodal Sensory Feedbacks during Limb Manipulation	2023	2023 IEEE/SICE INTERNATIONAL SYMPOSIUM ON SYSTEM INTEGRATION, SII				Toriya, Shutaro and Ogawa, Takuma and Nishimura, Kiichi and Yang, Xinyi and Yasuda, Kazuhiro and Iwata, Hiroyasu and IEEE	10.1109/SII55687.2023.10039289	NO STROKE
A quadratic programming approach to the design of active-passive vibration isolation systems	1999	JOURNAL OF SOUND AND VIBRATION	220	5	807-825	Leo, DJ and Inman, DJ	10.1006/jsvi.1998.1937	NO EXPERIMENTAL DESIGN
Haptic effects for virtual reality-based post-stroke rehabilitation	2003	11TH SYMPOSIUM ON HAPTIC INTERFACES FOR VIRTUAL ENVIRONMENT AND TELEOPERATOR SYSTEMS - HAPTICS 2003, PROCEEDINGS			247-253	Boian, RF and Deutsch, JE and Lee, CS and Burdea, GC and Lewis, J	10.1109/HAPTIC.2003.1191289	CONFERENCE PAPER
Robust ILC design with application to stroke rehabilitation	2017	AUTOMATICA	81		270-278	Freeman, Christopher Thomas	10.1016/j.automatica.2017.04.016	NO HAPTIC
Ankle Injury Rehabilitation Robot (AIRR): Review of Strengths and Opportunities Based on a SWOT (Strengths, Weaknesses, Opportunities, Threats) Analysis	2022	MACHINES	10	11		Shah, Muhammad N. and Basah, Shafriza N. and Basaruddin, Khairul S. and Takemura, Hiroshi and Yeap, Ewe J. and Lim, Chee C.	10.3390/machines10111031	NO EXPERIMENTAL DESIGN
NOISE-ENHANCED SENSORY FUNCTION IN ELDERS AT RISK OF FALLS	1800					COLLINS, JAMES J		NO HAPTIC
Electromyographic biofeedback in the treatment of the hemiplegic hand - A placebo-controlled study	2003	AMERICAN JOURNAL OF PHYSICAL MEDICINE & REHABILITATION	82	11	856-861	Armagan, O and Tascioglu, F and Oner, C	10.1097/01.PHM.0000091984.72486.E0	NO OUTCOMES
Spinal cord injury - Promising interventions and realistic goals	2003	AMERICAN JOURNAL OF PHYSICAL MEDICINE & REHABILITATION	82	10	S38-S49	McDonald, JW and Becker, D	10.1097/01.PHM.0000086994.53716.17	NO STROKE
A Myoelectric Computer Interface for Reducing Abnormal Muscle Activations after Spinal Cord Injury	2019	2019 IEEE 16TH INTERNATIONAL CONFERENCE ON REHABILITATION ROBOTICS (ICORR)			1049-1054	Rizzoglio, Fabio and Sciandra, Francesca and Galofaro, Elisa and Losio, Luca and Quinland, Elisabetta and Leoncini, Clara and Massone, Antonino and Mussa-Ivaldi, F. A. and Casadio, Maura and IEEE	10.1109/icorr.2019.8779493	NO STROKE
Rehabilitation Modulates High-Order Interactions Among Large-Scale Brain Networks in Subacute Stroke	2023	IEEE TRANSACTIONS ON NEURAL SYSTEMS AND REHABILITATION ENGINEERING	31		4549-4560	Pirovano, I. and Antonacci, Y. and Mastropietro, A. and Bara, C. and Sparacino, L. and Guanziroli, E. and Molteni, F. and Tettamanti, M. and Faes, L. and Rizzo, G.	10.1109/TNSRE.2023.3332114	NO HAPTIC
Control of a hybrid upper-limb orthosis device based on a data-driven artificial neural network classifier of electromyography signals	2021	BIOMEDICAL SIGNAL PROCESSING AND CONTROL	68			Medina, Francisco and Perez, Kenny and Cruz-Ortiz, David and Ballesteros, Mariana and Chairez, Isaac	10.1016/j.bspc.2021.102624	NO OUTCOMES
Using an electrohydraulic ankle foot orthosis to study modifications in feedforward control during locomotor adaptation to force fields applied in stance	2009	JOURNAL OF NEUROENGINEERING AND REHABILITATION	6			Noel, Martin and Fortin, Karine and Bouyer, Laurent J.	10.1186/1743-0003-6-16	NO STROKE
Impedance control in a wave-based teleoperator for rehabilitation motor therapies assisted by robots	2016	COMPUTER METHODS AND PROGRAMS IN BIOMEDICINE	123		54-67	Mendoza, Marco and Bonilla, Isela and Gonzalez-Galvan, Emilio and Reyes, Fernando	10.1016/j.cmpb.2015.09.016	NO HAPTIC
A multicenter trial of a footdrop stimulator controlled by a tilt sensor	2006	NEUROREHABILITATION AND NEURAL REPAIR	20	3	371-379	Stein, Richard B. and Chong, SuLing and Everaert, Dirk G. and Rolf, Robert and Thompson, Aiko K. and Whittaker, Maura and Robertson, Jenny and Fung, Joyce and Preuss, Richard and Momose, Kimito and Ihashi, Kouji	10.1177/1545968306289292	NO HAPTIC
An Adaptive-Gain Complementary Filter for Real-Time Human Motion Tracking With MARG Sensors in Free-Living Environments	2013	IEEE TRANSACTIONS ON NEURAL SYSTEMS AND REHABILITATION ENGINEERING	21	2	254-264	Tian, Ya and Wei, Hongxing and Tan, Jindong	10.1109/TNSRE.2012.2205706	NO EXPERIMENTAL DESIGN
Biosignal-integrated robotic systems with emerging trends in visual interfaces: A systematic review	2024	BIOPHYSICS REVIEWS	5	1		Lee, Jaeho and Miri, Sina and Bayro, Allison and Kim, Myunghee and Jeong, Heejin and Yeo, Woon-Hong	10.1063/5.0185568	NO HAPTIC
Improving Challenge/Skill Ratio in a Multimodal Interface by Simultaneously Adapting Game Difficulty and Haptic Assistance through Psychophysiological and Performance Feedback	2017	FRONTIERS IN NEUROSCIENCE	11			Rodriguez-Guerrero, Carlos and Knaepen, Kristel and Fraile-Marinero, Juan C. and Perez-Turiel, Javier and Gonzalez-de-Garibay, Valentin and Lefeber, Dirk	10.3389/fnins.2017.00242	NO OUTCOMES
Robust Model Predictive Control of Functional Electrical Stimulation for Human Limb Tracking	2022					Sun, Ziyue Z2 -		NO HAPTIC
Active tracking movements of flexion and extension on the elbow joint for an initial prototype of EMG-driven assistant exoskeleton	2017	2017 IEEE INTERNATIONAL CONFERENCE ON ROBOTICS AND BIOMIMETICS (IEEE ROBIO 2017)			2687-2692	Wang, Ping and Zhang, Qian and Wang, Yabo and Ru, Feng and IEEE		NO OUTCOMES
Optimization & Pre-clinical Testing of Implantable, In-Line High Density 32-Channel Connector	2019					SHIRE, DOUGLAS B.		NO EXPERIMENTAL DESIGN
Sensory-motor mechanisms of regulation of posture and locomotion in normal and spinal pathology	2014					Gerasimenko,Yury		NO STROKE
Constrained Dynamic Output-Feedback Robust <i>H</i><sub>8</sub> Control of Active Inerter-Based Half-Car Suspension System With Parameter Uncertainties	2023	IEEE ACCESS	11		46051-46072	Afshar, Keyvan Karim and Korzeniowski, Roman and Konieczny, Jaroslaw	10.1109/ACCESS.2023.3272328	NO EXPERIMENTAL DESIGN
SCH: INT: Collaborative Research: Detection, Assessment and Rehabilitation of Stroke-Induced Visual Neglect Using Augmented Reality (AR) and Electroencephalography (EEG)	2019					Akcakaya, Murat AA - Skidmore, Elizabeth; Wittenberg, George		NO EXPERIMENTAL DESIGN
Functional electrical stimulation for neuromuscular applications	2005	ANNUAL REVIEW OF BIOMEDICAL ENGINEERING	7		327-360	Peckham, PH and Knutson, JS	10.1146/annurev.bioeng.6.040803.140103	NO HAPTIC
Improving elbow torque output of stroke patients with assistive torque controlled by EMG signals	2003	JOURNAL OF BIOMECHANICAL ENGINEERING-TRANSACTIONS OF THE ASME	125	6	881-886	Cheng, HS and Ju, MS and Lin, CCK	10.1115/1.1634284	NO OUTCOMES
Control of Robotic Assistance Using Poststroke Residual Voluntary Effort	2015	IEEE TRANSACTIONS ON NEURAL SYSTEMS AND REHABILITATION ENGINEERING	23	2	221-231	Makowski, Nathaniel S. and Knutson, Jayme S. and Chae, John and Crago, Patrick E.	10.1109/TNSRE.2014.2364273	NO HAPTIC
Control of duration in speech and temporal deficits in Ataxic Dysarthria	2014					PARRELL, BENJAMIN		NO HAPTIC
Digit forces bias sensor motor transformations underlying control of fingertip position	2014	FRONTIERS IN HUMAN NEUROSCIENCE	8			Shibata, Daisuke and Kappers, Astrid M. L. and Santello, Marco	10.3389/fnhum.2014.00564	NO OUTCOMES
Feasibility of a walking virtual reality system for rehabilitation: objective and subjective parameters	2016	JOURNAL OF NEUROENGINEERING AND REHABILITATION	13			Borrego, Adrin and Latorre, Jorge and Llorens, Roberto and Alcaniz, Mariano and Noe, Enrique	10.1186/s12984-016-0174-1	NO HAPTIC
Non-invasive biosensors to detect cardiovascular changes in heart failure	2016					INAN, OMER TOLGA (contact); KLEIN, LIVIU		NO OUTCOMES
Optimal design of an array of active tuned mass dampers for wind-exposed high-rise buildings	2013	STRUCTURAL CONTROL & HEALTH MONITORING	20	6	903-917	Venanzi, Ilaria and Ubertini, Filippo and Materazzi, Annibale Luigi	10.1002/stc.1502	NO EXPERIMENTAL DESIGN
A Method for Quantification of Stretch Reflex Excitability During Ballistic Reaching	2023	IEEE TRANSACTIONS ON NEURAL SYSTEMS AND REHABILITATION ENGINEERING	31		2698-2704	Plaisier, Thomas A. M. and Acosta, Ana Maria and Dewald, Julius P. A.	10.1109/TNSRE.2023.3283861	NO HAPTIC
Clinical and Translational Science Award	2015					Bernard S Black; JOHN RICHARD MEURER; SHAKER, REZA NONE		NO HAPTIC
A Hybrid Knee Exoskeleton Using Real-Time Ultrasound-Based Muscle Fatigue Assessment	2022	IEEE-ASME TRANSACTIONS ON MECHATRONICS	27	4	1854-1862	Sheng, Zhiyu and Iyer, Ashwin and Sun, Ziyue and Kim, Kang and Sharma, Nitin	10.1109/TMECH.2022.3171086	NO HAPTIC
TRANSCRANIAL DIRECT-CURRENT STIMULATION IN COMBINATION WITH EXERCISE: A SYSTEMATIC REVIEW	2019	REVISTA BRASILEIRA DE MEDICINA DO ESPORTE	25	6	520-526	Diniz Cavalcante da Silva, Leonardo Vinicius and Porto, Flavia and Fregni, Felipe and Gurge, Jonas Lirio	10.1590/1517-869220192506215836	NO EXPERIMENTAL DESIGN
Ankle Rehabilitation System with Feedback from a Smartphone Wireless Gyroscope Platform and Machine Learning Classification	2015	2015 IEEE 14TH INTERNATIONAL CONFERENCE ON MACHINE LEARNING AND APPLICATIONS (ICMLA)			406-409	LeMoyne, Robert and Mastroianni, Timothy and Hessel, Anthony and Nishikawa, Kiisa and IEEE	10.1109/ICMLA.2015.213	NO EXPERIMENTAL DESIGN
Bi-Directional Brain-Computer Interfaces: Stimulation Artifact Suppression Design and Walking Exoskeleton Implementation	2023					Lim, Jeffrey Z2 -		NO EXPERIMENTAL DESIGN
The development of an Exoskeleton Robot for Co-Manipulation of Human Upper Limb Movement	2012	PROCEEDINGS OF THE 10TH WORLD CONGRESS ON INTELLIGENT CONTROL AND AUTOMATION (WCICA 2012)			3909-3914	Ye, Wenjun and Yang, Chenguang and Xie, Qing		NO OUTCOMES
Classification of upper limb center-out reaching tasks by means of EEG-based continuous decoding techniques	2017	JOURNAL OF NEUROENGINEERING AND REHABILITATION	14			Ubeda, Andres and Azorin, Jose M. and Chavarriaga, Ricardo and Millan, Jose del R.	10.1186/s12984-017-0219-0	NO EXPERIMENTAL DESIGN
Measuring Interaction Bandwidth During Physical Human-Robot Collaboration	2022	IEEE ROBOTICS AND AUTOMATION LETTERS	7	4	12467-12474	Kalinowska, Aleksandra and Schlafly, Millicent and Rudy, Kyra and Dewald, Julius P. A. and Murphey, Todd D.	10.1109/LRA.2022.3219026	NO HAPTIC
Obstacle avoidance locomotor tasks: adaptation, memory and skill transfer	2012	EUROPEAN JOURNAL OF NEUROSCIENCE	35	10	1613-1621	Kloter, Evelyne and Dietz, Volker	10.1111/j.1460-9568.2012.08066.x	NO HAPTIC
An adaptive amplifier for cuff imbalance correction and interference reduction in nerve signal recording	2005					Triantis, Iasonas F. Z2 -		NO EXPERIMENTAL DESIGN
NICHD Maternal Fetal Medicine Units Network	2006					TOLOSA, JORGE ENRIQUE		NO HAPTIC
Engineered Stem Cells for Cardiac Repair	2018					Charles E Murry; REGNIER, MICHAEL		NO HAPTIC
NIMH Instrumentation Core Facility	1800					DOLD, GEORGE		NO HAPTIC
CHS: Small: Large Workspace Haptic Interaction for Mixed Reality Locomotion Interfaces	2019					Minor, Mark AA - Hollerbach, John		NO EXPERIMENTAL DESIGN
CPS: Synergy: Collaborative Research: Closed-loop Hybrid Exoskeleton utilizing Wearable Ultrasound Imaging Sensors for Measuring Fatigue	2017					Sharma, Nitin AA - Kim, Kang		NO EXPERIMENTAL DESIGN
Enhancing Seated Stability and Reaching After Spinal Cord Injury	2018					AUDU, MUSA L; RONALD J TRIOLO		NO STROKE
RR&D Research Career Scientist Award Application	2022					TYLER, DUSTIN J.		NO EXPERIMENTAL DESIGN
Negative pressure wound therapy: an evidence-based analysis.	2006	Ontario health technology assessment series	6	14	1-38	Medical Advisory Secretariat		NO EXPERIMENTAL DESIGN
Magnetic resonance imaging (MRI) for the assessment of myocardial viability: an evidence-based analysis.	2010	Ontario health technology assessment series	10	15	1-45	Medical Advisory Secretariat		NO EXPERIMENTAL DESIGN
Determining optimal mobile neurofeedback methods for motor neurorehabilitation in children and adults with non-progressive neurological disorders: a scoping review	2022	Journal of NeuroEngineering and Rehabilitation	19	1		Behboodi, A. and Lee, W.A. and Hinchberger, V.S. and Damiano, D.L.	10.1186/s12984-022-01081-9	NO EXPERIMENTAL DESIGN
Quantification of task-dependent cortical activation evoked by robotic continuous wrist joint manipulation in chronic hemiparetic stroke	2017	Journal of NeuroEngineering and Rehabilitation	14	1		Vlaar, M.P. and Solis-Escalante, T. and Dewald, J.P.A. and Van Wegen, E.E.H. and Schouten, A.C. and Kwakkel, G. and Van Der Helm, F.C.T.	10.1186/s12984-017-0240-3	NO OUTCOMES
An adaptive reflexive control strategy for walking assistance system based on functional electrical stimulation	2022	Frontiers in Neuroscience	16			Dong, H. and Hou, J. and Song, Z. and Xu, R. and Meng, L. and Ming, D.	10.3389/fnins.2022.944291	NO HAPTIC
Immediate effects of force feedback and plantar somatosensory stimuli on inter-limb coordination during perturbed walking	2019	IEEE International Conference on Rehabilitation Robotics	2019		252-257	Zhang, Y. and Nolan, K.J. and Zanotto, D.	10.1109/ICORR.2019.8779565	NO EXPERIMENTAL DESIGN
Balance Training With Vibrotactile Neurofeedback and Ginkgo Biloba Extract in Age-Related Vertigo	2021	Frontiers in Neurology	12			Decker, L. and Basta, D. and Burkart, M. and Ernst, A.	10.3389/fneur.2021.691917	NO STROKE
The effectiveness of additional core stability exercises in improving dynamic sitting balance, gait and functional rehabilitation for subacute stroke patients (Core-trial): Study protocol for a randomized controlled trial	2021	International Journal of Environmental Research and Public Health	18	12		Cabanas-Valdés, R. and Boix-Sala, L. and Grau-Pellicer, M. and Guzmán-Bernal, J.A. and Caballero-Gómez, F.M. and Urrútia, G.	10.3390/ijerph18126615	NO HAPTIC
Gait training by FES	2018	Biosystems and Biorobotics	19		307-323	Schauer, T. and Seel, T.	10.1007/978-3-319-72736-3_22	NO HAPTIC
Development of a Virtual Reality System Based Cycling Training for Health Promotion of Individuals Post-Stroke	2022	2022 International Seminar on Application for Technology of Information and Communication: Technology 4.0 for Smart Ecosystem: A New Way of Doing Digital Business, iSemantic 2022			232-237	Dody Lesmana, I.P. and Widiawan, B. and Suryana, A.L.	10.1109/iSemantic55962.2022.9920389	NO EXPERIMENTAL DESIGN
Mirror therapy combined with functional electrical stimulation for rehabilitation of stroke survivors' ankle dorsiflexion	2016	Proceedings of the Annual International Conference of the IEEE Engineering in Medicine and Biology Society, EMBS	2016		4699-4702	Salhab, G. and Sarraj, A.R. and Saleh, S.	10.1109/EMBC.2016.7591776	NO HAPTIC
Upper extremity training followed by lower extremity training with a brain-computer interface rehabilitation system	2024	Frontiers in Neuroscience	18			Sieghartsleitner, S. and Sebastián-Romagosa, M. and Cho, W. and Grünwald, J. and Ortner, R. and Scharinger, J. and Kamada, K. and Guger, C.	10.3389/fnins.2024.1346607	NO HAPTIC
Supporting sit-to-stand rehabilitation using smartphone sensors andarduino haptic feedback modules	2015	MobileHCI 2015 - Proceedings of the 17th International Conference on Human-Computer Interaction with Mobile Devices and Services Adjunct			811-818	O'Neil, C. and Dunlop, M.D. and Kerr, A.	10.1145/2786567.2793705	NO EXPERIMENTAL DESIGN
Challenges of neural interfaces for stroke motor rehabilitation	2023	Frontiers in Human Neuroscience	17			Vidaurre, C. and Irastorza-Landa, N. and Sarasola-Sanz, A. and Insausti-Delgado, A. and Ray, A.M. and Bibián, C. and Helmhold, F. and Mahmoud, W.J. and Ortego-Isasa, I. and López-Larraz, E. and Lozano Peiteado, H. and Ramos-Murguialday, A.	10.3389/fnhum.2023.1070404	NO HAPTIC
ACM International Conference Proceeding Series	2017	ACM International Conference Proceeding Series						NO EXPERIMENTAL DESIGN
Development of an augmented feedback system for training of gait improvement using vibrotactile cues	2017	2017 14th International Conference on Ubiquitous Robots and Ambient Intelligence, URAI 2017			818-823	Afzal, M.R. and Lee, H. and Yoon, J. and Oh, M.-K. and Lee, C.-H.	10.1109/URAI.2017.7992833	NO EXPERIMENTAL DESIGN
Virtual reality tools for post-stroke balance rehabilitation: A review and a solution proposal	2021	2021 IEEE International Conference on Autonomous Robot Systems and Competitions, ICARSC 2021			240-245	Rito, D. and Pinheiro, C. and Figueiredo, J. and Santos, C.P.	10.1109/ICARSC52212.2021.9429777	NO EXPERIMENTAL DESIGN
Effects of electromyographically-driven neuromuscular stimulatio cycling system on the lower-limb of stroke survivors	2019	IEEE International Conference on Rehabilitation Robotics	2019		300-304	Au, C.-Y. and Mehra, P. and Leung, K.W.C. and Tong, R.K.Y.	10.1109/ICORR.2019.8779541	NO EXPERIMENTAL DESIGN
Identifying the effects of using integrated haptic feedback for gait rehabilitation of stroke patients	2017	IEEE International Conference on Rehabilitation Robotics			1055-1060	Afzal, M.R. and Pyo, S. and Oh, M.-K. and Park, Y.S. and Yoon, J.	10.1109/ICORR.2017.8009389	NO EXPERIMENTAL DESIGN
Design of a biofeedback device for gait rehabilitation in post-stroke patients	2015	Midwest Symposium on Circuits and Systems	2015			Khoo, I.-H. and Marayong, P. and Krishnan, V. and Balagtas, M.N. and Rojas, O.	10.1109/MWSCAS.2015.7282097	NO EXPERIMENTAL DESIGN
Functional electrical stimulation of the peroneal nerve improves post-stroke gait speed when combined with physiotherapy. A systematic review and meta-analysis	2021	Annals of Physical and Rehabilitation Medicine	64	1		Jaqueline da Cunha, M. and Rech, K.D. and Salazar, A.P. and Pagnussat, A.S.	10.1016/j.rehab.2020.03.012	NO EXPERIMENTAL DESIGN
The Neurorehabilitation of Neurological Movement Disorders Requires Rigorous and Sustained Research	2024	Journal of Clinical Medicine	13	3		Matsugi, A. and Yoshida, N. and Nakano, H. and Okada, Y.	10.3390/jcm13030852	NO EXPERIMENTAL DESIGN
A Review of Robot-Assisted Lower-Limb Stroke Therapy: Unexplored Paths and Future Directions in Gait Rehabilitation	2020	Frontiers in Neurorobotics	14			Hobbs, B. and Artemiadis, P.	10.3389/fnbot.2020.00019	NO EXPERIMENTAL DESIGN
Self-Rehabilitation for Post-Stroke Motor Function and Activity–A Systematic Review and Meta-Analysis	2021	Neurorehabilitation and Neural Repair	35	12	1043-1058	Everard, G. and Luc, A. and Doumas, I. and Ajana, K. and Stoquart, G. and Edwards, M.G. and Lejeune, T.	10.1177/15459683211048773	NO EXPERIMENTAL DESIGN
Newly Designed High Expansion Through-Tubing Bridge Plug Service to Reduce Operational Costs and Increase Reliability	2022	International Petroleum Technology Conference, IPTC 2022				Eyuboglu, S. and Heaney, F. and Chamarthy, P. and Powell, B. and Gullett, C.	10.2523/IPTC-22390-EA	NO HAPTIC
Effects of Visual Feedback on Walking Speed for Stroke Patients: Single-case Design	2023	Revista de Investigacion e Innovacion en Ciencias de la Salud	5	1	127-142	Castro-Medina, K.G.	10.46634/riics.153	NO HAPTIC
Trends and Technologies in Rehabilitation of Foot Drop: A Systematic Review	2021	Expert Review of Medical Devices	18	1	31-46	Alnajjar, F. and Zaier, R. and Khalid, S. and Gochoo, M.	10.1080/17434440.2021.1857729	NO EXPERIMENTAL DESIGN
An Omnidirectional Assistive Platform Integrated with Functional Electrical Stimulation for Gait Rehabilitation: A Case Study	2020	IEEE Transactions on Neural Systems and Rehabilitation Engineering	28	3	710-719	Anaya-Reyes, F. and Narayan, A. and Aguirre-Ollinger, G. and Cheng, H.-J. and Yu, H.	10.1109/TNSRE.2020.2972008	NO HAPTIC
Neuromuscular Electrical Stimulation for Motor Restoration in Hemiplegia	2015	Physical Medicine and Rehabilitation Clinics of North America	26	4	729-745	Knutson, J.S. and Fu, M.J. and Sheffler, L.R. and Chae, J.	10.1016/j.pmr.2015.06.002	NO HAPTIC
Adding Haptic Feedback to Virtual Environments with a Cable-Driven Robot Improves Upper Limb Spatio-Temporal Parameters during a Manual Handling Task	2020	IEEE Transactions on Neural Systems and Rehabilitation Engineering	28	10	2246-2254	Faure, C. and Fortin-Cote, A. and Robitaille, N. and Cardou, P. and Gosselin, C. and Laurendeau, D. and Mercier, C. and Bouyer, L. and McFadyen, B.J.	10.1109/TNSRE.2020.3021200	NO OUTCOMES
The influence of walking-aids on the plasticity of spinal interneuronal networks, central-pattern-generators and the recovery of gait post-stroke. A literature review and scholarly discussion	2017	Journal of Bodywork and Movement Therapies	21	2	422-434	Maguire, C.C. and Sieben, J.M. and de Bie, R.A.	10.1016/j.jbmt.2016.09.012	NO EXPERIMENTAL DESIGN
Computer-Interfacing with Noninvasive Muscle Activity Diagnostic	2020	Lecture Notes in Computer Science (including subseries Lecture Notes in Artificial Intelligence and Lecture Notes in Bioinformatics)	12198		303-312	Lam, L.K. and Kimura, W.D.	10.1007/978-3-030-49904-4_22	NO HAPTIC
Brain-computer interfaces systems for upper and lower limb rehabilitation: A systematic review	2021	Sensors	21	13		Camargo-Vargas, D. and Callejas-Cuervo, M. and Mazzoleni, S.	10.3390/s21134312	NO EXPERIMENTAL DESIGN
Wii Fit-Based Biofeedback Rehabilitation Among Post-Stroke Patients: A Systematic Review and Meta-Analysis of Randomized Controlled Trial	2024	Biological Research for Nursing	26	1	5-20	Ghazavi Dozin, S.M. and Mohammad Rahimi, N. and Aminzadeh, R.	10.1177/10998004231180316	NO EXPERIMENTAL DESIGN
A systematic review on functional electrical stimulation based rehabilitation systems for upper limb post-stroke recovery	2023	Frontiers in Neurology	14			Khan, M.A. and Fares, H. and Ghayvat, H. and Brunner, I.C. and Puthusserypady, S. and Razavi, B. and Lansberg, M. and Poon, A. and Meador, K.J.	10.3389/fneur.2023.1272992	NO EXPERIMENTAL DESIGN
Design and Validation of a Lower-Limb Haptic Rehabilitation Robot	2020	IEEE Transactions on Neural Systems and Rehabilitation Engineering	28	7	1584-1594	Dawson-Elli, A.R. and Adamczyk, P.G.	10.1109/TNSRE.2020.3000735	NO EXPERIMENTAL DESIGN
Development of a wearable haptic feedback system for limb movement symmetry training	2019	Biosystems and Biorobotics	22		455-459	Eizad, A. and Afzal, M.R. and Lee, H. and Lyu, S.-K. and Yoon, J.	10.1007/978-3-030-01887-0_88	NO EXPERIMENTAL DESIGN
Combined robot motor assistance with neural circuit-based virtual reality (NeuCir-VR) lower extremity rehabilitation training in patients after stroke: A study protocol for a single-centre randomised controlled trial	2022	BMJ Open	12	12		Zhou, Z.-Q. and Hua, X.-Y. and Wu, J.-J. and Xu, J.-J. and Ren, M. and Shan, C.-L. and Xu, J.-G.	10.1136/bmjopen-2022-064926	NO EXPERIMENTAL DESIGN
Persons post-stroke improve step length symmetry by walking asymmetrically	2020	Journal of NeuroEngineering and Rehabilitation	17	1		Padmanabhan, P. and Rao, K.S. and Gulhar, S. and Cherry-Allen, K.M. and Leech, K.A. and Roemmich, R.T.	10.1186/s12984-020-00732-z	NO HAPTIC
A top-down versus bottom-up approach to lower-extremity motor recovery and balance following acute stroke: A pilot randomized clinical trial	2019	Critical Reviews in Physical and Rehabilitation Medicine	31	2	135-146	Pagilla, V. and Kumar, V. and Joshua, A. and Chakrapani, M. and Misri, Z.K. and Mithra, P.	10.1615/CritRevPhysRehabilMed.2018028519	NO HAPTIC
Cortico-muscular interaction to monitor the effects of neuromuscular electrical stimulation pedaling training in chronic stroke	2021	Computers in Biology and Medicine	137			Bao, S.-C. and Leung, K.W. and Tong, K.-Y.	10.1016/j.compbiomed.2021.104801	NO HAPTIC
Design and tests of a wearable functional electrical stimulation (FES) system for knee joint movement using cycle-to-cycle control method	2017	Journal of Theoretical and Applied Information Technology	95	11	2523-2531	Basith, A.L. and Setiawan, S. and Arifin, A. and Arrofiqi, F. and Nuh, M.		NO HAPTIC
2020 8th IEEE RAS/EMBS International Conference for Biomedical Robotics and Biomechatronics, BioRob 2020	2020	Proceedings of the IEEE RAS and EMBS International Conference on Biomedical Robotics and Biomechatronics	2020					CONFERENCE PAPER
Investigation of optimal gait speed for motor learning of walking using the vibro-tactile biofeedback system	2021	Proceedings of the Annual International Conference of the IEEE Engineering in Medicine and Biology Society, EMBS			4662-4665	Gao, J.-H. and Ling, J.-Y. and Hong, J.-C. and Yasuda, K. and Muroi, D. and Iwata, H.	10.1109/EMBC46164.2021.9629551	CONFERENCE PAPER
The effect of whole-body vibration on spasticity in post-stroke hemiplegia: A prospective, randomized-controlled study	2022	Turkish Journal of Physical Medicine and Rehabilitation	68	4	484-492	Yurttutmuş, Z.R. and Zincirci, D.E. and Bardak, A.N. and Karacan, İ. and Türker, K.S.	10.5606/tftrd.2022.10391	NO HAPTIC
Motor Neuroprosthesis on Forelimb Function Recovery of Chronic Stroke Rats	2023	International IEEE/EMBS Conference on Neural Engineering, NER	2023			Gao, H. and Gao, X. and Wang, C. and Yu, C. and Xu, K.	10.1109/NER52421.2023.10123761	NO STROKE
Lower Extremity Motor Impairments in Ambulatory Chronic Hemiparetic Stroke: Evidence for Lower Extremity Weakness and Abnormal Muscle and Joint Torque Coupling Patterns	2017	Neurorehabilitation and Neural Repair	31	9	814-826	Sánchez, N. and Acosta, A.M. and Lopez-Rosado, R. and Stienen, A.H.A. and Dewald, J.P.A.	10.1177/1545968317721974	NO HAPTIC
New wearable system for step-counting telemonitoring and telerehabilitation based on the codivilla spring	2008	Telemedicine and e-Health	14	10	1096-1100	Giansanti, D. and Tiberi, Y. and Silvestri, G. and Maccioni, G.	10.1089/tmj.2008.0035	NO HAPTIC
Rehabilitation of walking after stroke	2012	Current Treatment Options in Neurology	14	6	521-530	Bowden, M.G. and Embry, A.E. and Perry, L.A. and Duncan, P.W.	10.1007/s11940-012-0198-1	NO EXPERIMENTAL DESIGN
Leg uptake of calcitonin gene-related peptide during exercise in spinal cord injured humans	2001	Clinical Physiology	21	1	32-38	Kjær, M. and Mohr, T. and Dela, F. and Secher, N. and Galbo, H. and Olesen, H.L. and Sørensen, F.B. and Schifter, S.	10.1046/j.1365-2281.2001.00307.x	NO STROKE
Rehabilitation-Emerging Technologies, Innovative Therapies, and Future Objectives	2011	Neurotherapeutics	8	3	452-462	Ifejika-Jones, N.L. and Barrett, A.M.	10.1007/s13311-011-0057-x	NO EXPERIMENTAL DESIGN
Role of proprioceptive information to control balance during gait in healthy and hemiparetic individuals	2014	Gait and Posture	40	4	610-615	Mullie, Y. and Duclos, C.	10.1016/j.gaitpost.2014.07.008	NO HAPTIC
2014 International Mechanical Engineering Congress, IMEC 2014	2014	Applied Mechanics and Materials	592					NO EXPERIMENTAL DESIGN
2nd International Workshop on ICTs for Improving Patients Rehabilitation Research Techniques, REHAB 2014	2015	Communications in Computer and Information Science	515		1-318			NO EXPERIMENTAL DESIGN
An introduction to biomechatronics	2011	Biomechatronics in Medicine and Health Care			1-8	Li, L. and Tong, R.K.-Y.	10.4032/9789814303514	NO HAPTIC
Effect of passive stepping on the H-reflex in the wrist flexor	2009	IFMBE Proceedings	25	9	201-202	Kitamura, T. and Nakajima, T. and Kamibayashi, K. and Yamamoto, S.-I. and Akai, M. and Nakazawa, K.	10.1007/978-3-642-03889-1_54	NO HAPTIC
Brain-computer interface for neurorehabilitation: Looking beyond upper limbs	2014	2014 International Winter Workshop on Brain-Computer Interface, BCI 2014				Guan, C. and Yang, H. and Ang, K.K. and Phua, K.S. and Yu, J. and Wang, C. and Chua, K. and Chew, E.	10.1109/iww-BCI.2014.6782556	NO OUTCOMES
An FES-assisted gait training system for hemiplegic stroke patients based on inertial sensors	2006	IFAC Proceedings Volumes (IFAC-PapersOnline)	6		315-320	Negård, N.-O. and Schauer, T. and Kauert, R. and Raisch, J.	10.3182/20060920-3-fr-2912.00058	NO HAPTIC
Multicenter evaluation of electrical stimulation systems for walking	1999	Archives of Physical Medicine and Rehabilitation	80	5	495-500	Wieler, M. and Stein, R.B. and Ladouceur, M. and Whittaker, M. and Smith, A.W. and Naaman, S. and Barbeau, H. and Bugaresti, J. and Aimone, E.	10.1016/S0003-9993(99)90188-0	NO HAPTIC
1st International Workshop on Medical and Service Robots, MeSRoB 2012	2014	Mechanisms and Machine Science	20		1-384			NO EXPERIMENTAL DESIGN
Human investigations into the exercise pressor reflex	2012	Experimental Physiology	97	1	59-69	Secher, N.H. and Amann, M.	10.1113/expphysiol.2011.057679	NO HAPTIC
A novel hybrid rehabilitation robot for upper and lower limbs rehabilitation training	2014	Procedia Computer Science	42		293-300	Khor, K.X. and Rahman, H.A. and Fu, S.K. and Sim, L.S. and Yeong, C.F. and Su, E.L.M.	10.1016/j.procs.2014.11.065	NO EXPERIMENTAL DESIGN
Multi-pad stimulation device for treating foot drop: Case study	2014	2014 IEEE 19th International Functional Electrical Stimulation Society Annual Conference, IFESS 2014 - Conference Proceedings				Malešević, J. and Malešević, N. and Bijelić, G. and Keller, T. and Konstantinović, L.	10.1109/IFESS.2014.7036737	NO EXPERIMENTAL DESIGN
Cortical mechanisms underlying sensorimotor enhancement promoted by walking with haptic inputs in a virtual environment	2015	Progress in Brain Research	218		313-330	Sangani, S. and Lamontagne, A. and Fung, J.	10.1016/bs.pbr.2014.12.003	VIRTUAL REALITY
A haptic floor for interaction and diagnostics with goal based tasks during virtual reality supported balance training	2014	Zdravniski Vestnik	83	2	127-136	Krpič, A. and Cikajlo, I. and Savanović, A. and Matjačić, Z.		VIRTUAL REALITY
Haptic floor for virtual balance training	2011	2011 IEEE World Haptics Conference, WHC 2011			179-184	Cikajlo, I. and Oblak, J. and Matjačić, Z.	10.1109/WHC.2011.5945482	NO EXPERIMENTAL DESIGN
9th International Conference on Universal Access in Human-Computer Interaction, UAHCI 2015 Held as Part of 17th International Conference on Human-Computer Interaction, HCI International 2015	2015	Lecture Notes in Computer Science (including subseries Lecture Notes in Artificial Intelligence and Lecture Notes in Bioinformatics)	9177		1-736			NO EXPERIMENTAL DESIGN
A wearable smartphone-based platform for real-time cardiovascular disease detection via electrocardiogram processing	2010	IEEE Transactions on Information Technology in Biomedicine	14	3	734-740	Oresko, J.J. and Jin, Z. and Cheng, J. and Huang, S. and Sun, Y. and Duschl, H. and Cheng, A.C.	10.1109/TITB.2010.2047865	NO OUTCOMES
Basic feedback controls in biomedicine	2009	Synthesis Lectures on Biomedical Engineering	27		1-221	Lessard, C.S.	10.2200/S00157ED1V01Y200812BME027	NO EXPERIMENTAL DESIGN
Post-stroke balance rehabilitation under multi-level electrotherapy: A conceptual review	2014	Frontiers in Neuroscience	8			Dutta, A. and Lahiri, U. and Das, A. and Nitsche, M.A. and Guiraud, D.	10.3389/fnins.2014.00403	NO EXPERIMENTAL DESIGN
Engineering approach for functional recovery based on body image adjustment by using biofeedback of electrical stimulation	2015	Clinical Systems Neuroscience			203-247	Yokoi, H. and Sato, Y. and Suzuki, M. and Yabuki, Y. and Nakamura, T. and Mori, T. and Morishita, S. and Kato, R. and Yamamura, O. and Kubota, M. and Kamisawa, T. and Igarashi, C. and Isa, T. and Umeda, T. and Watanabe, H. and Nishimura, Y. and Ikoma, K. and Miyamoto, T.	10.1007/978-4-431-55037-2_12	NO HAPTIC
Case report: Post-stroke interventional BCI rehabilitation in an individual with preexisting sensorineural disability	2014	Frontiers in Neuroengineering	7			Young, B.M. and Nigogosyan, Z. and Nair, V.A. and Walton, L.M. and Song, J. and Tyler, M.E. and Edwards, D.F. and Caldera, K. and Sattin, J.A. and Williams, J.C. and Prabhakaran, V.	10.3389/fneng.2014.00018	NO HAPTIC
Effects of optimal tactile feedback in balancing tasks: A pilot study	2014	Proceedings of the American Control Conference			778-783	Tzorakoleftherakis, E. and Mussa-Ivaldi, F.A. and Scheidt, R.A. and Murphey, T.D.	10.1109/ACC.2014.6859410	NO EXPERIMENTAL DESIGN
The treatment of spastic equinovarus foot after stroke	2007	Critical Reviews in Physical and Rehabilitation Medicine	19	3	195-211	Deltombe, T. and Gustin, T. and De Cloedt, P. and Vandemeulebroecke, M. and Hanson, P.	10.1615/CritRevPhysRehabilMed.v19.i3.20	NO EXPERIMENTAL DESIGN
Proceedings of the 19th ACM Symposium on Virtual Reality Software and Technology, VRST 2013	2013	Proceedings of the ACM Symposium on Virtual Reality Software and Technology, VRST						NO EXPERIMENTAL DESIGN
Simulation study of an FES-involved control strategy for lower limb rehabilitation robot	2012	Lecture Notes in Computer Science (including subseries Lecture Notes in Artificial Intelligence and Lecture Notes in Bioinformatics)	7507		85-95	Chen, Y. and Hu, J. and Zhang, F. and Hou, Z.	10.1007/978-3-642-33515-0_9	NO HAPTIC
The impact of physical therapy on functional outcomes after stroke: What's the evidence?	2004	Clinical Rehabilitation	18	8	833-862	Van Peppen, R.P.S. and Kwakkel, G. and Wood-Dauphinee, S. and Hendriks, H.J.M. and Van der Wees, Ph.J. and Dekker, J.	10.1191/0269215504cr843oa	NO EXPERIMENTAL DESIGN
Review of the randomized clinical stroke rehabilitation trials in 2009	2011	Medical Science Monitor	17	2	RA25-RA43	Rabadi, M.H.	10.12659/MSM.881382	NO EXPERIMENTAL DESIGN
15th International Conference on Human-Computer Interaction, HCI International 2013	2013	Communications in Computer and Information Science	373					NO EXPERIMENTAL DESIGN
A novel haptic interface and control algorithm for robotic rehabilitation of stoke patients	2014	IEEE Haptics Symposium, HAPTICS			421-426	Khor, K.X. and Chin, P.J.H. and Rahman, H.A. and Yeong, C.F. and Su, E.L.M. and Narayanan, A.L.T.	10.1109/HAPTICS.2014.6775492	NO EXPERIMENTAL DESIGN
Electromyographically triggered electric muscle stimulation for chronic hemiplegia	1987	Archives of Physical Medicine and Rehabilitation	68	7	407-414	Fields, R.W.		NO HAPTIC
2008 Virtual Rehabilitation, IWVR	2008	2008 Virtual Rehabilitation, IWVR						NO EXPERIMENTAL DESIGN
Effects of Therapeutic Intervention on Spatiotemporal Gait Parameters in Adults With Neurologic Disorder: Systematic Review and Meta-analysis	2023	Arch. Phys. Med. Rehabil.	104	3	451-474	Bishnoi, A. and Shankar, M. and Lee, R. and Hu, Y. and Hernandez, M.E.	10.1016/j.apmr.2022.06.003	NO EXPERIMENTAL DESIGN
Current developments in surface electromyography	2023	Turk. J. Med. Sci.	53	5	1019-1031	Alcan, V. and Zinnuroğlu, M.	10.55730/1300-0144.5667	NO HAPTIC
OPERANT CONDITIONING OF RECTUS FEMORIS H-REFLEXES: A PROOF-OF-CONCEPT WITH IMPLICATIONS FOR POST-STROKE QUADRICEPS HYPERREFLEXIA	2022	medRxiv				Kim, K. and Akbas, T. and Lee, R. and Manella, K. and Sulzer, J.	10.1101/2022.07.20.22277649	NO HAPTIC
Necessity and content of swing phase gait coordination training post stroke; A case report	2021	Brain Sci.	11	11		McCabe, J.P. and Roenigk, K. and Daly, J.J.	10.3390/brainsci11111498	NO HAPTIC
Electroencephalogram-based neurofeedback training in persons with stroke: A scoping review in occupational therapy	2021	NeuroRehabilitation	48	1	9-18	Yoo, I.G.	10.3233/NRE-201579	NO EXPERIMENTAL DESIGN
Serum bdnf’s role as a biomarker for motor training in the context of ar-based rehabilitation after ischemic stroke	2020	Brain Sci.	10	9	1-19	Koroleva, E.S. and Tolmachev, I.V. and Alifirova, V.M. and Boiko, A.S. and Levchuk, L.A. and Loonen, A.J.M. and Ivanova, S.A.	10.3390/brainsci10090623	NO HAPTIC
Does repeat audit with feedback improve compliance with stroke guideline recommendations that are resistant to change?	2013	Int. J. Stroke	8		14	Trees, E. and Vratsistas, A. and Schurr, K. and McCluskey, A.	10.1111/ijs.12172	NO EXPERIMENTAL DESIGN
Upper limb robotic rehabilitation	2013	Turk. Fiz. Tip Rehab. Derg.	59		169	Posteraro, F.	10.4274/tftr.24.59.1	NO EXPERIMENTAL DESIGN
Cochrane systematic reviews-enabling evidence-based physiotherapy after stroke	2011	Physiotherapy	97		eS4	Mehrholz, J. and Pollock, A. and Moseley, A. and States, R.	10.1016/j.physio.2011.04.001	NO EXPERIMENTAL DESIGN
Evidence-based review of stroke rehabilitation: Executive summary, 12th edition	2009	Top. Stroke Rehabil.	16	6	463-488	Teasell, R. and Foley, N. and Salter, K. and Bhogal, S. and Jutai, J. and Speechley, M.	10.1310/tsr1606-463	NO EXPERIMENTAL DESIGN
Review article: Rehabilitation of gait speed after stroke: A critical review of intervention approaches	2008	Neurorehabil. Neural Repair	22	6	649-660	Dickstein, R.	10.1177/15459683080220060201	NO EXPERIMENTAL DESIGN
Ad hoc Committee of the Croatian Society for Neurovascular Disorders, Croatian Medical Association: Recommendations for neuropathic pain treatment	2008	Acta Clin. Croat.	47	3	181-191	Demarin, V. and Bašić-Kes, V. and Zavoreo, I. and Bosnar-Puretić, M. and Rotim, K. and Lupret, V. and Perić, M. and Ivanec, Ž. and Fumić, L. and Lušić, I. and Aleksić-Shihabi, A. and Kovač, B. and Ivanković, M. and Škobić, H. and Maslov, B. and Bornstein, N. and Niederkorn, K. and Sinanović, O. and Rundek, T.		NO EXPERIMENTAL DESIGN
Strengthening interventions increase strength and improve activity after stroke: A systematic review	2006	Aust. J. Physiother.	52	4	241-248	Ada, L. and Dorsch, S. and Canning, C.G.	10.1016/S0004-9514(06)70003-4	NO EXPERIMENTAL DESIGN
Ottawa panel evidence-based clinical practice guidelines for post-stroke rehabilitation	2006	Top. Stroke Rehabil.	13	2	1-269	Brosseau, L. and Wells, G.A. and Finestone, H.M. and Egan, M. and Dubouloz, C.-J. and Graham, I. and Casimiro, L. and Robinson, V.A. and Bilodeau, M. and McGowan, J. and Teasell, R. and Desrosiers, J. and Barreca, S. and Laferrière, L. and Fung, J. and Corriveau, H. and Gubitz, G. and Sharma, M. and U., S. and Khadilkar, A. and Phillips, K. and Jean, N. and Lamothe, C. and Milne, S. and Sarnecka,…	10.1310/3TKX-7XEC-2DTG-XQKH	NO EXPERIMENTAL DESIGN
Gait training in hemiparetic stroke patients	2004	Eur. Medicophys.	40	3	165-178	Mauritz, K.H.		NO EXPERIMENTAL DESIGN
Gait retraining post stroke	2003	Top. Stroke Rehabil.	10	2	34-65	Teasell, R.W. and Bhogal, S.K. and Foley, N.C. and Speechley, M.R.	10.1310/UDXE-MJFF-53V2-EAP0	NO EXPERIMENTAL DESIGN
Quality of the stroke rehabilitation research	2003	Top. Stroke Rehabil.	10	1	8-28	Bhogal, S.K. and Teasell, R.W. and Foley, N.C. and Speechley, M.R.	10.1310/31PK-D1J8-1FBN-0K3K	NO EXPERIMENTAL DESIGN
An evidence-based review of stroke rehabilitation	2003	Top. Stroke Rehabil.	10	1	29-58	Teasell, R.W. and Foley, N.C. and Bhogal, S.K. and Speechley, M.R.	10.1310/8YNA-1YHK-YMHB-XTE1	NO EXPERIMENTAL DESIGN
Neuromuscular electrical stimulation for motor relearning in hemiparesis	2003	Phys. Med. Rehabil. Clin. North Am.	14	1	S93-S109	Chae, J.	10.1016/S1047-9651(02)00051-7	NO HAPTIC
Prevention of ischemic stroke	1997	REHABILITATION NACH SCHLAGANFALL	26	11	314-319	Mauritz, K. and Hesse, S. and Platz, T.		NO HAPTIC
Effects of stroke rehabilitation (2)	1991	J. REHABIL. SCI.	4	4	97-109	Wagenaar, R.C. and Meijer, O.G.		NO EXPERIMENTAL DESIGN
Effects of stroke rehabilitation (1). A critical review of the literature	1991	J. REHABIL. SCI.	4	3	61-73	Wagenaar, R.C. and Meijer, O.G.		NO EXPERIMENTAL DESIGN
Evaluation and re-education of gait following stroke	1986	PHYSIOTHER. PRACT.	2	2	63-73	Musa, I.	10.3109/09593988609022420	NO EXPERIMENTAL DESIGN
Portable Ankle Robotics to Reverse Foot Drop After Stroke.	2019					HENNESSIE, BRADLEY ; RICHARD FRANK MACKO		NO EXPERIMENTAL DESIGN
Influence of proprioceptive training based on ankle-foot robot on improving lower limbs function in patients after a stroke	2022	Front. Neurorobotics	16			Mao, Y. and Gao, Z. and Yang, H. and Song, C.	10.3389/fnbot.2022.969671	NO HAPTIC
Biofeedback and functional electric stimulation in stroke rehabilitation	1988	ARCH. PHYS. MED. REHABIL.	69	6	401-405	Cozean, C.D. and Pease, W.S. and Hubbell, S.L.		NO TEXT AVAIBLE
Effectiveness of Radial Extracorporeal Shock Wave Therapy and Visual Feedback Balance Training on Lower Limb Post-Stroke Spasticity, Trunk Performance, and Balance: A Randomized Controlled Trial	2022	JOURNAL OF CLINICAL MEDICINE	11	1		Mihai, Emanuela Elena and Mihai, Ilie Valentin and Berteanu, Mihai	10.3390/jcm11010147	MORE THAN ONE FEEDBACK AT THE SAME TIME
Clinical impact of gait training enhanced with visual kinematic biofeedback: Patients with Parkinson's disease and patients stable post stroke	2015	NEUROPSYCHOLOGIA	79		332-343	Byl, Nancy and Zhang, Wenlong and Coo, Sophia and Tomizuka, Masayoshi	10.1016/j.neuropsychologia.2015.04.020	NO HAPTIC
Stroke Affected Lower Limbs Rehabilitation Combining Virtual Reality With Tactile Feedback	2020	FRONTIERS IN ROBOTICS AND AI	7			Zakharov, Alexander, V and Bulanov, Vladimir A. and Khivintseva, Elena, V and Kolsanov, Alexander, V and Bushkova, Yulia, V and Ivanova, Galina E.	10.3389/frobt.2020.00081	RV
Sensorimotor Enhancement with a Mixed Reality System for Balance and Mobility Rehabilitation	2011	2011 ANNUAL INTERNATIONAL CONFERENCE OF THE IEEE ENGINEERING IN MEDICINE AND BIOLOGY SOCIETY (EMBC)			6753-6757	Fung, Joyce and Perez, Claire F. and IEEE		RV
Effects of Complementary Auditory Feedback in Robot-Assisted Lower Extremity Motor Adaptation	2013	IEEE TRANSACTIONS ON NEURAL SYSTEMS AND REHABILITATION ENGINEERING	21	5	775-786	Zanotto, Damiano and Rosati, Giulio and Spagnol, Simone and Stegall, Paul and Agrawal, Sunil K.	10.1109/TNSRE.2013.2242902	NO STROKE
Real-time biofeedback device for gait rehabilitation of post-stroke patients	2017	BIOMEDICAL ENGINEERING LETTERS	7	4	287-298	Khoo, I-Hung and Marayong, Panadda and Krishnan, Vennila and Balagtas, Michael and Rojas, Omar and Leyba, Katherine	10.1007/s13534-017-0036-1	MORE THAN ONE FEEDBACK AT THE SAME TIME
Use of Pelvic Corrective Force With Visual Feedback Improves Paretic Leg Muscle Activities and Gait Performance After Stroke	2019	IEEE TRANSACTIONS ON NEURAL SYSTEMS AND REHABILITATION ENGINEERING	27	12	2353-2360	Hsu, Chao-Jung and Kim, Janis and Roth, Elliot J. and Rymer, William Z. and Wu, Ming	10.1109/TNSRE.2019.2950226	MORE THAN ONE FEEDBACK AT THE SAME TIME
Facial Expressions-Controlled Flight Game With Haptic Feedback for Stroke Rehabilitation: A Proof-of-Concept Study	2022	IEEE ROBOTICS AND AUTOMATION LETTERS	7	3	6351-6358	Li, Min and Wu, Zonglin and Zhao, Chen-Guang and Yuan, Hua and Wang, Tianci and Xie, Jun and Xu, Guanghua and Luo, Shan	10.1109/LRA.2022.3170214	RV
Development of a Robotic Companion to Provide Haptic Force Interaction for Overground Gait Rehabilitation	2020	IEEE ACCESS	8		34888-34899	Lee, Hosu and Eizad, Amre and Pyo, Sanghun and Afzal, Muhammad Raheel and Oh, Min-Kyun and Jang, Yun-Jeong and Yoon, Jungwon	10.1109/ACCESS.2020.2973672	NO EXPERIMENTAL DESIGN
Haptic Adaptive Feedback to Promote Motor Learning With a Robotic Ankle Exoskeleton Integrated With a Video Game	2020	FRONTIERS IN BIOENGINEERING AND BIOTECHNOLOGY	8			Asin-Prieto, Guillermo and Martinez-Exposito, Aitor and Barroso, Filipe O. and Urendes, Eloy J. and Gonzalez-Vargas, Jose and Alnajjar, Fady S. and Gonzalez-Alted, Carlos and Shimoda, Shingo and Pons, Jose L. and Moreno, Juan C.	10.3389/fbioe.2020.00113	RV
Neurorehabilitation Method for Preventing the Collapse of Internal Model: Verification of Unconscious Motor Change Caused by Implicit Error Involved in Multimodal Sensory FBs(Feedbacks)	2023	2023 45TH ANNUAL INTERNATIONAL CONFERENCE OF THE IEEE ENGINEERING IN MEDICINE & BIOLOGY SOCIETY, EMBC				Toriya, Shutaro and Yang, Xinyi and Nishimura, Kiichi and Yasuda, Kazuhiro and Iwata, Hiroyasu and IEEE	10.1109/EMBC40787.2023.10340549	MORE THAN ONE FEEDBACK AT THE SAME TIME
Bilateral Tactile Feedback-Enabled Training for Stroke Survivors Using Microsoft Kinect<SUP>TM</SUP>	2019	SENSORS	19	16		Orand, Abbas and Aksoy, Eren Erdal and Miyasaka, Hiroyuki and Levy, Carolyn Weeks and Zhang, Xin and Menon, Carlo	10.3390/s19163474	NO OUTCOMES
Development and evaluation of a new telerehabilitation system based on VR technology using multisensory feedback for patients with stroke	2015	JOURNAL OF PHYSICAL THERAPY SCIENCE	27	10	3185-3190	Kato, Norio and Tanaka, Toshiaki and Sugihara, Syunichi and Shimizu, Koichi	10.1589/jpts.27.3185	RV
Ankle dorsiflexion assist using a single sensor-based FES: Results from clinical study on patients with stroke	2023	JOURNAL OF NEUROSCIENCES IN RURAL PRACTICE	14	1	48-54	Ojha, Rajdeep and Ezung, Chenithung and Chalageri, Prashanth H. and Chandy, Bobeena Rachel and Isaac, Joyce and Marimuthu, S. and Jeyaseelan, Lakshamanan and Tharion, George	10.25259/JNRP-2022-8-6-(2766)	NO HAPTIC
Assisted Movement With Enhanced Sensation (AMES): Coupling Motor and Sensory to Remediate Motor Deficits in Chronic Stroke Patients	2009	NEUROREHABILITATION AND NEURAL REPAIR	23	1	67-77	Cordo, Paul and Lutsep, Helmi and Cordo, Linda and Wright, W. Geoffrey and Cacciatore, Timothy and Skoss, Rachel	10.1177/1545968308317437	MORE THAN ONE FEEDBACK AT THE SAME TIME
Auditory feedback regulation of perturbed stance in stroke patients	1996	SCANDINAVIAN JOURNAL OF REHABILITATION MEDICINE	28	4	217-223	Petersen, H and Magnusson, M and Johansson, R and Fransson, PA		NO HAPTIC
Walking Pace Affected by Interactive Sounds Simulating Stepping on Different Terrains	2013	ACM TRANSACTIONS ON APPLIED PERCEPTION	10	4		Turchet, Luca and Serafin, Stefania and Cesari, Paola	10.1145/2536764.2536770	NO HAPTIC
Characterization and clinical trial of a Variable Friction Shoe, a new paradigm of reduced-constraint locomotor therapy for people exhibiting foot drop due to stroke	2023					HAWKES, ELLIOT WRIGHT		NO EXPERIMENTAL DESIGN
RI - Medium: Pelvic Obliquity Rehabilitation in Stroke Patients Using Robotically Generated Force-Fields	2008					Mavroidis, Constantinos AA - Stein, Joel; Bonato, Paolo		NO EXPERIMENTAL DESIGN
CHS: Small: Enabling Accessibility of Virtual Reality for Persons with Balance Impairments	2020					Quarles, John AA - Cordova, Alberto		NO EXPERIMENTAL DESIGN
Cognitive and motor cortex activation during robot-assisted multi-sensory interactive motor rehabilitation training: An fNIRS based pilot study	2023	FRONTIERS IN HUMAN NEUROSCIENCE	17			Zheng, Jinyu and Ma, Qiqi and He, Wanying and Huang, Yanping and Shi, Ping and Li, Sujiao and Yu, Hongliu	10.3389/fnhum.2023.1089276	VR
Leg Stretching Using a Controllable Wearable Exoskeleton on Demand for People with Spasticity	2024					BROSE, STEVEN W.		NO STROKE
The effects of auditory feedback gait training using smart insole on stroke patients	2021	Brain Sciences	11	11		Kim, J. and Jung, S. and Song, C.	10.3390/brainsci11111377	NO HAPTIC
